# Supplementary material for: CircEZH2/miR-133b/IGF2BP2 aggravates colorectal cancer progression via enhancing the stability of m6A-modified CREB1 mRNA
Source: Mol Cancer. 2022 Jun 30;21:140. doi: 10.1186/s12943-022-01608-7 (PMC9245290; doi:10.1186/s12943-022-01608-7)
Supplement: Supplementary file 3 — Additional file 3. [file 12943_2022_1608_MOESM3_ESM.xlsx]

## Sheet: Sheet1
Table S3. Differentially expressed circRNAs between 6 paired CRC tissues by RNA-seq.
circ_name	gene_name	C1_Express	C2_Express	C3_Express	C4_Express	C5_Express	C6_Express	N1_Express	N2_Express	N3_Express	N4_Express	N5_Express	N6_Express	FoldChange(C/N)	log2(FoldChange(C/N))	Pvalue	Padjust	Significant	Regulate
hsa_circ_0000099	AMY2B	0	0.0217596	0.0449922	0.0378148	0.0998532	0.145332	0.312699	0.721042	0.387014	0.512385	0.389833	1.45267	0.154664	-2.69279	2.51e-07	0.000265907	yes	down
	SLCO4A1	0.0833658	0.0543989	0.0449922	0.0850833	0.0221896	0.201229	0	0	0	0	0	0	60.0402	5.90786	5.19e-07	0.000395732	yes	up
hsa_circ_0051749	GRIN2D	0.0521036	0.0217596	0.0674883	0.189074	0.055474	0.0558969	0	0	0	0	0	0	59.7649	5.90123	9.74e-07	0.000557575	yes	up
		0.0521036	0	0.112481	0	0.0443792	0.0894351	0	0	0	0	0	0	41.8401	5.38682	0.000331311	0.0291745	yes	up
hsa_circ_0002333	AL669831.4	0.197994	0.228475	0.236209	0.198528	0.155327	0.435996	0.539137	1.02724	0.967534	0.667291	0.969013	1.46235	0.416678	-1.26299	2.97e-05	0.00543368	yes	down
hsa_circ_0006427	BCAR3	0	0.0652787	0.0787364	0.132352	0.0776636	0.145332	0.226437	0.612392	0.537519	0.5243	0.256176	0.426117	0.302389	-1.72552	0.000710215	0.0451677	yes	down
hsa_circ_0006323	DPYD	0	0.0435191	0	0.113444	0.0221896	0.0447175	0.150958	0.404969	0.247259	0.202571	0.133657	0.706966	0.208172	-2.26415	0.000621811	0.0406753	yes	down
hsa_circ_0093213	ITGA8	0	0	0	0	0	0	0.23722	0.177791	0.0860031	0	0.178209	0.0581068	0.0244793	-5.35229	2.8e-05	0.00543368	yes	down
hsa_circ_0017628	SFMBT2	0	0.0435191	0.0224961	0	0	0.0223588	0.172524	0.138282	0.322511	0.107243	0.178209	0.125898	0.131847	-2.92306	0.000464391	0.0342754	yes	down
hsa_circ_0005887	EXOSC1	0.229256	0.174077	0.202465	0.245796	0.155327	0.212408	0.431309	0.977852	0.784778	0.607712	0.601456	1.73352	0.40965	-1.28753	7.95e-05	0.011379	yes	down
hsa_circ_0072992	ARHGEF28	0.0416829	0.0217596	0.0337442	0	0.0221896	0.245946	0	0	0	0	0	0	40.9274	5.355	0.00020295	0.0202024	yes	up
hsa_circ_0028123	ACACB	0	0	0	0	0	0	0.0431309	0.0987729	0.0215008	0.131075	0.0222762	0.203374	0.0393897	-4.66604	0.000371772	0.0309517	yes	down
hsa_circ_0005623	SLC7A6	0.0416829	0.0326393	0.0899844	0.0378148	0	0.100614	0	0	0	0	0	0	40.2987	5.33266	0.000113402	0.014631	yes	up
hsa_circ_0101677	NPAS3	0	0.0543989	0.0449922	0	0	0	0.0970446	0.385214	0.0967534	0.202571	0.122519	0.82318	0.11873	-3.07424	0.000360064	0.0309517	yes	down
hsa_circ_0002137	CNIH3	0	0	0.101232	0.0378148	0.0665688	0.0558969	0	0	0	0	0	0	38.4968	5.26667	0.000574185	0.0386646	yes	up
		0.71903	0.304634	0.134977	0.387602	0.199706	0.503072	1.41254	1.50135	3.18211	0.989021	2.47265	1.88847	0.296688	-1.75298	6.61e-07	0.000432293	yes	down
hsa_circ_0101181	EML1	0	0	0	0	0	0	0	0.10865	0.0322511	0.178739	0.0779665	0.581068	0.0233656	-5.41947	2.94e-05	0.00543368	yes	down
hsa_circ_0008319	TTBK2	0.0937866	0.261115	0	0.189074	0.122043	0.313023	0.668529	0.740797	0.55902	0.953273	0.456661	1.97563	0.29485	-1.76195	0.000105793	0.0142478	yes	down
hsa_circ_0103891	FAM214A	0	0	0	0	0.0221896	0.0335381	0.0754791	0.128405	0.118254	0.190655	0.0779665	0.716651	0.0720845	-3.79417	9.07e-05	0.0125796	yes	down
hsa_circ_0078297	MTHFD1L	0	0.0435191	0.0337442	0.0189074	0.110948	0.0447175	0	0	0	0	0	0	36.9772	5.20856	0.000320504	0.0287762	yes	up
hsa_circ_0006847	ASPHD1	0.0312622	0.0326393	0.0337442	0.0378148	0	0.156511	0	0	0	0	0	0	34.3277	5.1013	0.000412215	0.0331146	yes	up
hsa_circ_0005174	SNHG12	0.0416829	0.0870383	0.0224961	0.094537	0.122043	0.0670763	0	0.0197546	0	0	0	0	30.6883	4.93962	2.14e-05	0.00501519	yes	up
	RUNX1	0.0729451	0.097918	0.0899844	0.0378148	0.0221896	0	0	0	0	0.0238318	0	0	24.6091	4.62112	0.000482424	0.0342754	yes	up
hsa_circ_0107583	ABCA6	0	0	0	0	0	0	0.129393	0.197546	0.0967534	0.0357478	0	0.116214	0.0336334	-4.89396	0.000270756	0.025829	yes	down
hsa_circ_0003785	ZNF271P	0	0	0	0	0	0	0.0754791	0.0790183	0.129005	0.0953274	0.0779665	0.17432	0.030982	-5.01242	1.77e-05	0.00451516	yes	down
hsa_circ_0108623	POLI	0	0	0	0	0	0	0.0539137	0.0493864	0.0430015	0.119159	0.0779665	0.0871602	0.0433206	-4.5288	0.000427198	0.0335955	yes	down
hsa_circ_0085694	TRAPPC9	0.135469	0.0326393	0.0449922	0.0189074	0.0776636	0.122973	0	0.0296319	0.0215008	0	0	0	12.8674	3.68565	0.00060265	0.0399933	yes	up
hsa_circ_0001833	MROH1	0.70861	0	0.0337442	0.397056	0.0776636	0.257126	0	0.0197546	0.0430015	0.0238318	0.0334142	0.106529	10.461	3.38694	2.56e-05	0.00543368	yes	up
hsa_circ_0073762	SLC12A2	0.0937866	0.0652787	0.0337442	0.0661759	0.122043	0.100614	0	0	0.0430015	0	0.0222762	0.0193689	9.33694	3.22295	0.000368872	0.0309517	yes	up
hsa_circ_0117501	ARHGAP15	0	0	0	0	0	0	0.204872	0.10865	0.0537519	0	0.2339	0.184005	0.0243654	-5.35902	2.19e-05	0.00501519	yes	down
hsa_circ_0008073	FAM228B	0	0	0	0	0	0	0	0.207423	0.0752527	0.0953274	0.100243	0.319588	0.027019	-5.20988	4.09e-05	0.00693193	yes	down
hsa_circ_0004462	ACYP2	0.125049	0.119678	0.0787364	0.0378148	0.0998532	0.212408	0.23722	0.730919	0.440766	0.548132	0.412109	1.2493	0.310481	-1.68742	6.12e-05	0.0100136	yes	down
hsa_circ_0009043	EXOC6B	0.646085	1.45789	0.562403	0.614491	0.931963	1.91167	2.02715	5.43251	2.59084	3.49136	2.86249	9.16151	0.40829	-1.29233	3.89e-05	0.00685627	yes	down
hsa_circ_0006357	EZH2	0.114628	0.0543989	0.0674883	0.122898	0.155327	0.201229	0	0.0493864	0	0.0357478	0.0222762	0.0677913	6.79888	2.7653	0.000115258	0.014631	yes	up
hsa_circ_0105346	ASPHD1	0.0729451	0.163197	0.258705	0.189074	0.122043	0.648404	0	0.148159	0.0215008	0.107243	0.0445523	0	6.52251	2.70543	0.000164118	0.0171354	yes	up
hsa_circ_0004887	AURKA	0.208415	0.130557	0.0899844	0.151259	0.0998532	0.100614	0	0.0493864	0.0860031	0	0.0445523	0.0484223	5.72531	2.51735	0.000198791	0.0202024	yes	up
hsa_circ_0008832	FBXO7	0.531457	0.718066	0.551154	0.340333	0.310654	0.514252	0.916532	2.3903	2.39734	1.69206	0.846494	3.74789	0.436134	-1.19716	0.000409778	0.0331146	yes	down
hsa_circ_0001246	ATXN10	0.0625244	0.326393	0.101232	0.122898	0.0887584	0.156511	0.301917	1.19515	0.225758	0.810282	0.300728	3.33146	0.274028	-1.8676	0.000471237	0.0342754	yes	down
		0	0	0	0	0	0	0.614616	0.464233	0.161256	0.131075	0.356418	0.0677913	0.00978346	-6.67544	4.85e-10	1.11e-06	yes	down
hsa_circ_0002563	KIF2C	0.125049	0.108798	0.134977	0.0283611	0.166422	0.245946	0.0323482	0.0395092	0.0645023	0.0476637	0.0445523	0	5.35911	2.42199	0.000465126	0.0342754	yes	up
hsa_circ_0003101	SLC25A26	0	0	0	0	0	0	0.0646964	0.148159	0.139755	0.0595796	0	0.106529	0.037548	-4.73512	0.000486547	0.0342754	yes	down
hsa_circ_0001449	ARHGAP10	0.0937866	0.413432	0.0562403	0.151259	0.0998532	0.122973	0.442092	1.61	0.462266	1.19159	0.434385	4.91971	0.205098	-2.28562	1.26e-05	0.00346064	yes	down
	TMC5	0.135469	0.0435191	0.292449	0.141806	0.0665688	0.380099	0.0539137	0.0592637	0.0645023	0	0.0779665	0.0581068	5.27427	2.39897	0.000163728	0.0171354	yes	up
hsa_circ_0007107	ZCCHC4	0	0	0.0337442	0	0	0	0.0539137	0.503742	0.0967534	0.131075	0.0445523	1.35583	0.0310679	-5.00843	6.21e-06	0.0020943	yes	down
hsa_circ_0126176	PCDH7	0	0.0543989	0	0	0	0	0.0215655	0.187668	0.0645023	0.274066	0.111381	0.9975	0.0680009	-3.8783	0.000226874	0.0221033	yes	down
hsa_circ_0069863	ADGRL3	0	0	0	0	0	0	0.0970446	0.197546	0.0967534	0.0595796	0.167071	0.193689	0.0242978	-5.36303	1.68e-06	0.000856824	yes	down
hsa_circ_0008039	PRKAR1B	0.416829	0.163197	0.269953	0.491593	0.521456	0.894351	0.204872	0.148159	0.107504	0	0.144795	0.213058	5.20636	2.38027	2.9e-07	0.000265907	yes	up
hsa_circ_0072309	LIFR	0.14589	0.130557	0	0.0756296	0.0665688	0.19005	0.808705	1.54086	0.440766	1.03668	1.11381	2.11121	0.136903	-2.86877	9.11e-12	4.17e-08	yes	down
hsa_circ_0008621	HMGCS1	0.166732	0.108798	0.213713	0.113444	0.110948	0.100614	0.0539137	0.069141	0.0322511	0.0238318	0.0334142	0.0581068	5.12861	2.35857	7.02e-05	0.0103771	yes	up
hsa_circ_0072568	PDE4D	0.0729451	0	0	0	0.0221896	0	0.0970446	0.335828	0.258009	0.0714955	0.122519	0.513277	0.120277	-3.05556	0.000432874	0.0335955	yes	down
hsa_circ_0005435	SMARCC1	0.197994	0.097918	0.157473	0.983185	0.0332844	0.167691	0.0539137	0.10865	0.129005	0.0595796	0.0668285	0.0677913	5.12564	2.35773	0.000164656	0.0171354	yes	up
hsa_circ_0005598	RPS5	0.302201	0.0870383	0.134977	0.415963	0.188612	0.346561	0.0754791	0.0790183	0.0645023	0.0476637	0.133657	0.0968447	4.55713	2.18812	5.13e-06	0.00195724	yes	up
hsa_circ_0073244	EDIL3	0	0	0	0	0	0	0.0215655	0.148159	0.0860031	0.119159	0.189347	0.261481	0.0246538	-5.34205	4.01e-06	0.00166973	yes	down
hsa_circ_0006877	LDLR	0.135469	0.097918	0.168721	0.17962	0.133138	0.156511	0.0323482	0.0197546	0.129005	0.0357478	0.0779665	0.0387379	4.18526	2.06532	0.000479044	0.0342754	yes	up
hsa_circ_0101692	EGLN3	0.364726	0.163197	0.123729	0.122898	0.244086	0.36892	0.183306	0.0790183	0.0322511	0.0714955	0.0222762	0.135583	4.07183	2.02568	0.000155288	0.0171354	yes	up
	TNXB	0.0416829	0.0652787	0	0	0.0221896	0	0.107827	0.632147	0.129005	0.345562	0.0668285	0.619806	0.124124	-3.01015	0.000163333	0.0171354	yes	down
	ADGRB3	0	0	0	0	0	0	0.0970446	0.207423	0.0752527	0.131075	0	0.513277	0.0214277	-5.54438	7.72e-06	0.00235773	yes	down
hsa_circ_0001821	PVT1	2.2613	0.348153	0.269953	0.472685	0.388318	1.26327	0.11861	0.266687	0.215008	0.393225	0.378695	0.54233	3.97204	1.98988	6.4e-06	0.0020943	yes	up
	SLC26A3	0	0	0	0	0	0	0.0431309	0.0888956	0.118254	0	0.256176	0.0581068	0.033364	-4.90556	0.00030892	0.0282909	yes	down
hsa_circ_0001730	EPHB4	0.593982	0.250235	0.359938	0.425417	0.432697	1.01732	0.194089	0.483987	0.150505	0.202571	0	0.464855	3.30926	1.72651	0.000304787	0.0282909	yes	up
hsa_circ_0079481	CRPPA	0	0	0	0	0	0	0	0.0987729	0.0752527	0.0834114	0.0556904	0.251796	0.0382959	-4.70667	0.000542292	0.037062	yes	down
hsa_circ_0084615	ASPH	0.885762	0.130557	0.449922	0.775204	0.288465	0.424817	0.183306	0.197546	0.344012	0.345562	0.167071	0.242112	3.07632	1.6212	0.000151589	0.0171354	yes	up
hsa_circ_0001495	CCNB1	1.05249	0.304634	0.213713	0.425417	0.488171	1.25209	0.431309	0.237055	0.236508	0.250234	0.412109	0.193689	2.95783	1.56454	0.000129127	0.0155598	yes	up
hsa_circ_0004874	SNX25	0.677347	0.424311	0.112481	0.207981	0.377223	0.424817	0.258786	0.306196	0.129005	0.0953274	0.155933	0.329272	2.82821	1.49989	0.000510713	0.0354327	yes	up
hsa_circ_0005092	IPO7	0.57314	0.348153	0.359938	0.567222	0.410508	0.939068	0.269568	0.355582	0.193507	0.405141	0.423247	0.377694	2.4037	1.26526	7e-05	0.0103771	yes	up
	RBPMS	0.0729451	0.130557	0.134977	0.0850833	0.0332844	0.145332	0.215655	0.651901	0.247259	1.0486	0.367557	2.2468	0.227926	-2.13336	2.92e-05	0.00543368	yes	down
hsa_circ_0001663	TMEM181	1.91741	0.728945	0.731123	0.964278	1.38685	1.58747	0.873401	0.869201	0.677274	0.762619	0.768527	1.05561	2.29232	1.19681	1.28e-05	0.00346064	yes	up
hsa_circ_0000448	GCN1	0.885762	0.718066	0.51741	1.08718	0.931963	1.18501	0.614616	0.632147	0.516018	0.798367	0.623732	0.881287	2.05994	1.0426	7.03e-05	0.0103771	yes	up
hsa_circ_0087960	LPAR1	0.395988	0.761585	0.652387	1.06827	0.798826	0.704301	2.97603	3.80276	6.80499	2.81216	3.4528	4.8035	0.293663	-1.76777	3.95e-09	6.03e-06	yes	down
hsa_circ_0138369	ADAMTSL1	0	0.0217596	0	0	0	0	0.107827	0.0987729	0.225758	0	0.278452	0.222743	0.0410719	-4.60571	0.000118224	0.014631	yes	down
hsa_circ_0138370	ADAMTSL1	0	0.0217596	0	0	0	0	0.0754791	0.444478	0.0860031	0.202571	0.245038	0.213058	0.0299095	-5.06325	1.91e-06	0.000872825	yes	down
