# Supplementary material for: CircEZH2/miR-133b/IGF2BP2 aggravates colorectal cancer progression via enhancing the stability of m6A-modified CREB1 mRNA
Source: Mol Cancer. 2022 Jun 30;21:140. doi: 10.1186/s12943-022-01608-7 (PMC9245290; doi:10.1186/s12943-022-01608-7)
Supplement: Supplementary file 5 — Additional file 5. [file 12943_2022_1608_MOESM5_ESM.xlsx]

## Sheet: Sheet1
Table S5. Differentially expressed miRNAs in CRC and adjacent normal tissues by RNA-seq.
miRNA name	FC(C/N)	Log2FC(C/N)	Pvalue	Padjust	Significant	Regulate	N1	N2	N4	N5	N3	C1	C2	C4	C5	C3
hsa-miR-135a-5p	0.089	-3.49412	3.1826e-09	9.49475e-07	yes	down	48.012	66.7427	67.2678	29.7417	18.9207	7.2468	10.6386	15.9136	1.5131	9.6925
hsa-miR-1-3p	0.079	-3.65515	1.59182e-08	3.56169e-06	yes	down	6813.08	13615.8	18598.9	9117.2	13580.4	718.781	3555.41	666.139	1885.26	679.094
hsa-miR-106a-3p	0.129	-2.95877	5.25935e-07	6.72445e-05	yes	down	3.4969	3.7315	2.0011	3.0889	5.5689	0.2457	1.9874	0.5584	1.4123	0.2801
hsa-miR-133a-3p	0.103	-3.27456	1.13879e-06	0.000127402	yes	down	359.334	938.468	854.778	462.276	793.597	53.1839	174.076	48.5784	112.678	52.3285
hsa-miR-628-3p	0.4	-1.32022	2.12609e-06	0.000211428	yes	down	17.9573	10.1768	11.083	17.0331	12.3454	14.4935	9.1188	16.0532	12.4077	7.9557
hsa-miR-129-1-3p	0.087	-3.52406	2.77101e-06	0.000225459	yes	down	1.5122	0.5936	0.1539	1.4121	1.2077	0.1228	0.2338	0	0	0.1681
hsa-miR-28-5p	0.278	-1.84868	3.50054e-06	0.000234891	yes	down	1244.53	1227.4	1465.65	1136.89	997.9	825.64	693.849	669.07	977.987	645.702
hsa-miR-143-3p	0.119	-3.07138	8.29032e-06	0.00046374	yes	down	306834	711971	678269	509566	693251	46382.9	158715	57448	109534	28562.8
hsa-miR-129-5p	0.094	-3.40469	9.43183e-06	0.000468972	yes	down	8.4116	22.7281	6.5421	10.414	11.1377	0.6141	1.8705	0.8376	0.9079	0.7844
hsa-miR-30a-5p	0.254	-1.97522	1.38598e-05	0.000620226	yes	down	10899.6	6089.36	3978.57	10349.3	6358.3	2910.99	4469.86	2028.15	3554.14	1733.96
hsa-miR-363-3p	0.194	-2.36749	1.91564e-05	0.000745435	yes	down	265.295	285.204	140.616	264.322	358.219	46.3056	122.403	54.5809	102.691	31.2066
hsa-miR-133a-5p	0.171	-2.54938	3.0795e-05	0.0011484	yes	down	6.1433	8.311	11.3909	3.7067	9.5275	0.8598	5.9623	1.5355	3.0263	1.1205
hsa-miR-145-3p	0.265	-1.91378	3.26638e-05	0.00116229	yes	down	1131.78	810.665	483.189	1070.08	949.592	205.366	587.463	367.688	524.249	170.544
hsa-miR-129-2-3p	0.142	-2.81838	3.3765e-05	0.00116229	yes	down	0.9451	2.0354	0.6157	1.6768	0.4026	0.6141	0.2338	0.698	0	0.2801
hsa-miR-145-5p	0.139	-2.84333	5.34836e-05	0.00159559	yes	down	7197.65	23779.6	15256.6	8077.48	13442.2	1247.18	4137.73	2003.02	3074.38	884.822
hsa-miR-1-5p	0.107	-3.22637	6.15189e-05	0.00177611	yes	down	0.9451	1.2721	0.8466	0.4413	1.0064	0.2457	0.1169	0	0.4035	0
hsa-miR-27b-3p	0.393	-1.3488	7.3322e-05	0.00205073	yes	down	11178.9	9695.92	7969.69	10397.7	9462.3	9656.87	10188.3	4465.72	6952.93	9606.76
hsa-miR-497-5p	0.375	-1.41333	8.91372e-05	0.00232519	yes	down	265.106	98.8843	114.525	268.823	173.44	105.508	130.469	116.281	84.2309	101.688
hsa-miR-137-3p	0.206	-2.27976	9.09293e-05	0.00232519	yes	down	4.7256	2.7138	1.3854	3.9714	5.0321	0.1228	1.286	3.071	1.614	0.6163
hsa-miR-499a-5p	0.269	-1.89324	0.000129355	0.00321591	yes	down	43.0029	22.2193	15.3931	36.3608	60.922	45.323	10.6386	7.9568	11.1972	18.9929
hsa-miR-133b	0.129	-2.95704	0.000139094	0.00336458	yes	down	4.7256	10.092	11.16	6.9721	10.1984	0.2457	2.2213	0.5584	1.1096	0.5603
hsa-miR-124-3p	0.182	-2.46058	0.000152418	0.00358986	yes	down	1.3232	0.5088	0.5388	1.5886	2.818	0	0.3507	0.8376	0.5044	0.7844
hsa-miR-24-1-5p	0.357	-1.48607	0.000165371	0.00379506	yes	down	36.009	38.2477	30.7092	38.2141	29.052	38.5675	21.1604	14.3781	20.7803	25.3239
hsa-miR-143-5p	0.204	-2.29665	0.000173009	0.00381736	yes	down	250.74	421.912	464.255	384.789	551.317	90.0319	202.368	126.471	136.686	51.4321
hsa-miR-195-5p	0.296	-1.75761	0.000174873	0.00381736	yes	down	2035.6	973.832	640.044	1604.38	1223.2	492.043	572.85	446.977	373.441	491.462
hsa-miR-338-3p	0.298	-1.74683	0.000240762	0.00458473	yes	down	67.1979	22.4737	11.3909	81.6353	52.6694	25.4251	19.6406	18.1471	18.2584	17.7043
hsa-miR-3152-5p	0.131	-2.93135	0.000281037	0.00524017	yes	down	1.8902	0.1696	0.6157	3.0889	1.7445	0.1228	0	0.5584	0.1009	0.1681
hsa-miR-149-5p	0.328	-1.6073	0.000358129	0.00641051	yes	down	15.3109	18.7422	10.6982	15.3563	17.3104	16.7044	9.3526	4.1878	13.9208	9.4684
hsa-miR-582-3p	0.502	-0.993517	0.000421843	0.00728574	yes	down	21.4542	15.8588	17.3172	26.6528	25.2276	28.7414	23.6154	24.4288	24.5127	21.0098
hsa-miR-4536-5p	0.143	-2.80562	0.000434353	0.00733482	yes	down	1.2287	1.1873	0.3848	0.7943	1.2077	0.3685	0.5845	0.1396	0	0.5042
hsa-miR-218-5p	0.329	-1.60431	0.000485986	0.00763084	yes	down	653.833	440.06	796.977	551.501	453.225	215.315	964.258	270.392	362.546	169.928
hsa-miR-125a-5p	0.31	-1.69045	0.000546035	0.00828307	yes	down	2401.17	2878.75	980.232	1903.03	1786.67	959.03	1046.44	826.671	1586.87	618.642
hsa-miR-422a	0.347	-1.52825	0.000674506	0.00989644	yes	down	5.8597	2.7138	1.4623	4.9422	4.5624	3.1935	1.8705	1.9543	1.0088	3.6417
hsa-miR-2681-3p	0.139	-2.84589	0.000922921	0.0120373	yes	down	0.4726	1.0177	2.0781	1.2356	0.2684	0	0.2338	0.8376	0.3026	0
hsa-miR-490-3p	0.109	-3.20038	0.000928014	0.0120373	yes	down	4.6311	37.1452	39.7142	18.2687	24.6238	0.2457	11.8077	1.2563	4.035	0.056
hsa-miR-30c-5p	0.438	-1.19098	0.000953535	0.0121916	yes	down	5209.12	2954.4	1492.51	3514.38	2548.19	2926.71	2390.3	1662.28	1688.05	2922.38
hsa-miR-488-3p	0.125	-2.99823	0.00103403	0.0130345	yes	down	0.378	0.6785	0.2309	1.0591	0.9393	0	0.5845	0	0	0.1121
hsa-miR-23b-3p	0.398	-1.32939	0.00110707	0.013573	yes	down	4848.65	5490.71	3531.4	3835.53	3630.63	4102.65	3278.45	2017.4	3304.27	4321.08
hsa-miR-135a-2-3p	0.043	-4.52402	0.00143688	0.0164872	yes	down	0.6616	0.8481	1.2314	0	0.1342	0	0.1169	0.2792	0	0
hsa-miR-3622a-3p	0.048	-4.37129	0.00165672	0.0185346	yes	down	0.189	0.2544	0.077	0.4413	0.0671	0	0	0	0	0
hsa-miR-338-5p	0.398	-1.32867	0.00191047	0.0204179	yes	down	62.9449	29.9367	12.5454	49.5107	30.7294	19.0381	19.6406	28.0582	25.4206	14.3987
hsa-miR-504-5p	0.246	-2.02472	0.00191632	0.0204179	yes	down	21.8322	26.2052	10.0055	20.6515	23.5503	6.5098	2.572	5.4441	4.7411	5.5466
hsa-miR-187-3p	0.095	-3.39464	0.00205115	0.021101	yes	down	0	0.8481	1.7702	0.0883	1.0735	0	0.3507	1.5355	0.2018	0.056
hsa-miR-130a-3p	0.437	-1.19273	0.00218539	0.0217553	yes	down	78.7284	69.2868	50.2584	70.78	50.5894	36.6023	69.911	45.2282	58.2051	37.3135
hsa-miR-20b-3p	0.052	-4.25357	0.00232564	0.0221966	yes	down	0.189	0.424	0.1539	0.0883	0.3355	0	0.1169	0	0	0
hsa-miR-26a-5p	0.433	-1.20764	0.00239789	0.0223617	yes	down	58718	40096.3	18766.5	44243.9	31021.3	26370.9	26343.6	20590	24640.8	31817.9
hsa-miR-139-3p	0.213	-2.23257	0.00239858	0.0223617	yes	down	3.0244	4.4947	3.0017	2.2064	2.5496	0.1228	0.4676	0.8376	1.2105	0.3922
hsa-miR-4705	0.193	-2.36996	0.00246196	0.0224451	yes	down	1.5122	1.5265	1.8472	1.7651	0.8722	0	0.3507	0.8376	1.1096	0
hsa-miR-28-3p	0.364	-1.45814	0.00248275	0.0224451	yes	down	1025.36	1068.39	638.274	399.351	738.445	537.857	433.261	488.716	547.451	536.003
hsa-miR-378a-3p	0.417	-1.261	0.00263468	0.023463	yes	down	4393.38	2106.59	1109.69	3536.44	3051.87	2095.05	1374.61	1469.08	1323.69	2829.1
hsa-let-7e-5p	0.368	-1.44297	0.002674	0.023463	yes	down	220.402	382.816	336.416	178.362	224.365	185.468	354.465	229.77	366.278	124.49
hsa-miR-30c-2-3p	0.29	-1.78797	0.00292844	0.0252015	yes	down	11.0579	8.4806	5.7724	7.8546	4.6966	2.825	6.5469	1.5355	3.9341	1.4007
hsa-miR-340-3p	0.589	-0.763565	0.0035198	0.0294413	yes	down	71.2619	48.3397	35.712	55.6002	43.7458	83.0307	50.0367	77.195	54.5736	57.3148
hsa-let-7e-3p	0.337	-1.56817	0.00381272	0.0315962	yes	down	17.4847	15.2652	8.3892	9.6197	11.8087	4.5446	9.4696	4.0482	6.5569	3.3055
hsa-miR-30e-5p	0.479	-1.06217	0.00394482	0.0318336	yes	down	14937.9	3892.61	2497.99	12183.5	7570.03	8501.93	7635.97	4623.19	4428.63	6821.31
hsa-miR-378g	0.366	-1.4499	0.00396493	0.0318336	yes	down	3.3079	2.8834	2.309	3.5302	3.556	3.1935	1.0522	0.8376	1.2105	3.4736
hsa-miR-122-5p	0.107	-3.22187	0.0042035	0.0328981	yes	down	0.189	0	0.1539	3.2654	0.1342	0	0.1169	0.4188	0.1009	0.1681
hsa-miR-6511b-3p	0.287	-1.79977	0.0042459	0.0328981	yes	down	0.378	1.0177	1.3854	0.706	1.6774	1.2283	0.5845	0.4188	0.2018	0.8964
hsa-miR-29c-5p	0.532	-0.910578	0.00450883	0.0341984	yes	down	19.753	13.569	10.9291	20.7398	10.8693	12.037	12.9768	17.7283	11.9033	20.8418
hsa-miR-328-3p	0.388	-1.36553	0.00464877	0.0343855	yes	down	14.8384	13.3994	7.1578	12.3556	7.7159	10.5631	4.2087	6.7005	6.1534	4.5942
hsa-miR-30a-3p	0.256	-1.96318	0.00488314	0.0358231	yes	down	273.423	248.822	110.061	287.003	156.868	38.936	57.9864	28.0582	50.9421	25.8281
hsa-miR-218-1-3p	0.338	-1.56573	0.00541925	0.0385874	yes	down	5.2927	4.9188	5.9263	3.7949	4.7637	1.2283	6.5469	2.0939	2.2193	1.2886
hsa-miR-548aw	0.223	-2.16597	0.00546942	0.0385874	yes	down	0.7561	0.424	0.4618	0.7943	0.0671	0.1228	0.3507	0	0.1009	0.2241
hsa-miR-195-3p	0.358	-1.4807	0.00555819	0.0385874	yes	down	26.6523	12.1273	9.2359	19.8572	17.3775	6.0185	10.8724	5.5837	5.8508	6.387
hsa-miR-184	0.148	-2.75593	0.00557282	0.0385874	yes	down	2.0793	0.1696	0.1539	0.353	0.2013	0.1228	0	0	0	0.1121
hsa-miR-766-3p	0.454	-1.13975	0.00557291	0.0385874	yes	down	5.0091	3.8163	4.3101	4.6775	3.0864	4.4218	4.2087	3.769	2.6228	5.4906
hsa-miR-378i	0.439	-1.18808	0.00628478	0.0426127	yes	down	57.2742	18.0638	11.0061	41.0383	28.7836	26.2849	11.5739	19.6826	12.7103	29.5819
hsa-miR-26b-5p	0.577	-0.794195	0.00642435	0.0429873	yes	down	13522.3	5752.33	3756.68	9442.07	5889.31	8863.53	7540.8	9669.9	5851.07	6913.08
hsa-miR-20b-5p	0.44	-1.18485	0.00656296	0.043021	yes	down	16.7286	13.7386	8.3892	13.5029	17.9143	9.7033	11.5739	8.7944	6.6578	13.6144
hsa-miR-99b-5p	0.409	-1.28871	0.0065709	0.043021	yes	down	845.409	1240.38	898.417	825.531	751.126	599.394	1019.44	890.744	748.596	373.415
Y_28925	0.243	-2.04173	0.00727077	0.0471546	yes	down	0.8506	1.7809	0.4618	0.4413	0.6039	0.4913	0.8184	0.5584	0	0.2241
