# Supplementary material for: CircEZH2/miR-133b/IGF2BP2 aggravates colorectal cancer progression via enhancing the stability of m6A-modified CREB1 mRNA
Source: Mol Cancer. 2022 Jun 30;21:140. doi: 10.1186/s12943-022-01608-7 (PMC9245290; doi:10.1186/s12943-022-01608-7)
Supplement: Supplementary file 8 — Additional file 8. [file 12943_2022_1608_MOESM8_ESM.xlsx]

## Sheet: HCT116
Table S7. Potential binding proteins of circEZH2 in HCT116 cells were identified by mass spectrometry
Protein IDs	Majority protein IDs	Protein names	Gene names	Fasta headers	Number of proteins	Peptides	Razor + unique peptides	Unique peptides	Sequence coverage [%]	Mol. weight [kDa]	Sequence length	Score	Sequence coverage HCT116.raw [%]	Intensity	iBAQ
Q13085;A0A024R0Y2;A2NX49;Q59FY4;Q7Z5W8;B4DWK9;B4DIG6;B4DIW1;B4DIR2;O00763;B4DK31;Q4G170;F8W8T8;H0YGH5;Q59GJ9;B4DYM0;B4DYJ7;A0A087WWN5;A0A087X0W4;S4R3S7;A0A087WYS8	Q13085;A0A024R0Y2;A2NX49;Q59FY4	Acetyl-CoA carboxylase 1;Biotin carboxylase	ACACA;hCG_30204	sp|Q13085|ACACA_HUMAN Acetyl-CoA carboxylase 1 OS=Homo sapiens OX=9606 GN=ACACA PE=1 SV=2;tr|A0A024R0Y2|A0A024R0Y2_HUMAN Acetyl-CoA carboxylase 1 OS=Homo sapiens OX=9606 GN=hCG_30204 PE=4 SV=1;tr|A2NX49|A2NX49_HUMAN Acetyl-CoA carboxylase 1 OS=Homo sapiens	21	74	74	74	35.5	265.55	2346	323.31	35.5	11140000000	81315000
Q12771;B4DTC3;A0A024RDB4;D6RBQ9	Q12771;B4DTC3;A0A024RDB4		HNRPD	tr|Q12771|Q12771_HUMAN p37 AUF1 OS=Homo sapiens OX=9606 PE=2 SV=1;tr|B4DTC3|B4DTC3_HUMAN cDNA FLJ54150, highly similar to Heterogeneous nuclear ribonucleoprotein D0 OS=Homo sapiens OX=9606 PE=2 SV=1;tr|A0A024RDB4|A0A024RDB4_HUMAN Heterogeneous nuclear ribo	4	21	21	2	47.2	31.481	286	323.31	47.2	85214000000	4485000000
Q15366;A0A384N6B9;F8VXH9;F8W1G6;H3BSS4;F8VTZ0;H3BND9;H3BSP4;C9K0A2;F8WC71	Q15366;A0A384N6B9;F8VXH9	Poly(rC)-binding protein 2	PCBP2	sp|Q15366|PCBP2_HUMAN Poly(rC)-binding protein 2 OS=Homo sapiens OX=9606 GN=PCBP2 PE=1 SV=1;tr|A0A384N6B9|A0A384N6B9_HUMAN Epididymis secretory sperm binding protein OS=Homo sapiens OX=9606 PE=2 SV=1;tr|F8VXH9|F8VXH9_HUMAN Poly(rC)-binding protein 2 (Fragm	10	17	17	0	51.5	38.58	365	323.31	51.5	47602000000	2380100000
P22626;A0A7I2V4S4;A0A7I2V4N1;A0A7I2V3P1;A0A7I2V4I6;A0A7I2V3P7;A0A7I2V323;A0A384NL58;I6L957;A0A087WUI2;A0A7I2V4N0;A0A7I2YQN4;A0A024RA28	P22626;A0A7I2V4S4;A0A7I2V4N1;A0A7I2V3P1;A0A7I2V4I6;A0A7I2V3P7;A0A7I2V323;A0A384NL58;I6L957;A0A087WUI2;A0A7I2V4N0;A0A7I2YQN4;A0A024RA28	Heterogeneous nuclear ribonucleoproteins A2/B1	HNRNPA2B1;HNRPA2B1	sp|P22626|ROA2_HUMAN Heterogeneous nuclear ribonucleoproteins A2/B1 OS=Homo sapiens OX=9606 GN=HNRNPA2B1 PE=1 SV=2;tr|A0A7I2V4S4|A0A7I2V4S4_HUMAN Heterogeneous nuclear ribonucleoproteins A2/B1 OS=Homo sapiens OX=9606 GN=HNRNPA2B1 PE=4 SV=1;tr|A0A7I2V4N1|A0	13	21	21	20	40.5	37.429	353	323.31	40.5	8517700000	425890000
P51991;A0A7I2V2R3;A0A7I2V5D8;A0A7I2V4J6;A0A384NL63;A0A7I2V4G0;A0A7I2V402;Q65ZQ3;B4E036	P51991;A0A7I2V2R3;A0A7I2V5D8;A0A7I2V4J6;A0A384NL63;A0A7I2V4G0;A0A7I2V402	Heterogeneous nuclear ribonucleoprotein A3	HNRNPA3	sp|P51991|ROA3_HUMAN Heterogeneous nuclear ribonucleoprotein A3 OS=Homo sapiens OX=9606 GN=HNRNPA3 PE=1 SV=2;tr|A0A7I2V2R3|A0A7I2V2R3_HUMAN Heterogeneous nuclear ribonucleoprotein A3 OS=Homo sapiens OX=9606 GN=HNRNPA3 PE=4 SV=1;tr|A0A7I2V5D8|A0A7I2V5D8_HUM	9	25	25	3	41	39.594	378	323.31	41	13411000000	670570000
P19338;B3KM80;Q6ZS99;B3KTP9;A0A7I2V428;C9JLB1;A0A7I2V3F3;H7BY16;A0A7I2V5M5;A0A7I2V2U7;A0A7I2V699;A0A7I2V349;A0A7I2V506;Q9BQ02;A0A7I2V2S8	P19338;B3KM80;Q6ZS99;B3KTP9;A0A7I2V428;C9JLB1;A0A7I2V3F3;H7BY16;A0A7I2V5M5;A0A7I2V2U7;A0A7I2V699;A0A7I2V349;A0A7I2V506;Q9BQ02	Nucleolin	NCL	sp|P19338|NUCL_HUMAN Nucleolin OS=Homo sapiens OX=9606 GN=NCL PE=1 SV=3;tr|B3KM80|B3KM80_HUMAN Nucleolin OS=Homo sapiens OX=9606 GN=NCL PE=2 SV=1;tr|Q6ZS99|Q6ZS99_HUMAN Nucleolin OS=Homo sapiens OX=9606 PE=2 SV=1;tr|B3KTP9|B3KTP9_HUMAN Nucleolin OS=Homo sa	15	30	30	30	38.5	76.613	710	323.31	38.5	53082000000	1154000000
P35244;A4D105	P35244;A4D105	Replication protein A 14 kDa subunit	RPA3	sp|P35244|RFA3_HUMAN Replication protein A 14 kDa subunit OS=Homo sapiens OX=9606 GN=RPA3 PE=1 SV=1;tr|A4D105|A4D105_HUMAN Replication protein A3, 14kDa OS=Homo sapiens OX=9606 GN=RPA3 PE=2 SV=1	2	7	7	2	67.8	13.569	121	323.31	67.8	11601000000	1289000000
Q04837;Q567R6;A4D1U3;A0A0G2JLD8;E7EUY5;B7Z268;C9K0U8;C9J8J0	Q04837;Q567R6;A4D1U3;A0A0G2JLD8;E7EUY5;B7Z268;C9K0U8	Single-stranded DNA-binding protein, mitochondrial;Single-stranded DNA-binding protein	SSBP1	sp|Q04837|SSBP_HUMAN Single-stranded DNA-binding protein, mitochondrial OS=Homo sapiens OX=9606 GN=SSBP1 PE=1 SV=1;tr|Q567R6|Q567R6_HUMAN Single-stranded DNA-binding protein, mitochondrial OS=Homo sapiens OX=9606 GN=SSBP1 PE=2 SV=1;tr|A4D1U3|A4D1U3_HUMAN S	8	12	12	12	77.7	17.259	148	323.31	77.7	18311000000	1831100000
O75643;A4FU77;A0A494C1A5;Q9H8B9;B4E150;B4E0P5;Q9UNV9;A2RRQ7;Q9P172;Q7L5W4;Q5ZF01	O75643;A4FU77;A0A494C1A5	U5 small nuclear ribonucleoprotein 200 kDa helicase	SNRNP200	sp|O75643|U520_HUMAN U5 small nuclear ribonucleoprotein 200 kDa helicase OS=Homo sapiens OX=9606 GN=SNRNP200 PE=1 SV=2;tr|A4FU77|A4FU77_HUMAN SNRNP200 protein (Fragment) OS=Homo sapiens OX=9606 GN=SNRNP200 PE=2 SV=1;tr|A0A494C1A5|A0A494C1A5_HUMAN U5 small	11	40	40	40	23.4	244.5	2136	323.31	23.4	2445100000	18954000
P15927;B2R7E8;Q5TEJ7;B4DQD9;B4DUL2;B4DL94;Q5TEJ0	P15927;B2R7E8;Q5TEJ7;B4DQD9	Replication protein A 32 kDa subunit	RPA2	sp|P15927|RFA2_HUMAN Replication protein A 32 kDa subunit OS=Homo sapiens OX=9606 GN=RPA2 PE=1 SV=1;tr|B2R7E8|B2R7E8_HUMAN cDNA, FLJ93412, highly similar to Homo sapiens replication protein A2, 32kDa (RPA2), mRNA OS=Homo sapiens OX=9606 PE=2 SV=1;tr|Q5TEJ7	7	9	9	9	48.1	29.247	270	323.31	48.1	8487300000	707280000
B4DUQ1;Q5T6W2	B4DUQ1;Q5T6W2		HNRNPK	tr|B4DUQ1|B4DUQ1_HUMAN Heterogeneous nuclear ribonucleoprotein K OS=Homo sapiens OX=9606 PE=2 SV=1;tr|Q5T6W2|Q5T6W2_HUMAN Heterogeneous nuclear ribonucleoprotein K (Fragment) OS=Homo sapiens OX=9606 GN=HNRNPK PE=1 SV=1	2	19	19	2	46	48.51	439	323.31	46	70881000000	2625200000
P42704;E5KNY5;B4DSR0;A0A0C4DG06;B8ZZ38;C9JCA9	P42704;E5KNY5;B4DSR0;A0A0C4DG06;B8ZZ38;C9JCA9	Leucine-rich PPR motif-containing protein, mitochondrial	LRPPRC	sp|P42704|LPPRC_HUMAN Leucine-rich PPR motif-containing protein, mitochondrial OS=Homo sapiens OX=9606 GN=LRPPRC PE=1 SV=3;tr|E5KNY5|E5KNY5_HUMAN Leucine-rich PPR-motif containing OS=Homo sapiens OX=9606 GN=LRPPRC PE=4 SV=1;tr|B4DSR0|B4DSR0_HUMAN cDNA FLJ6	6	35	35	35	29.3	157.9	1394	323.31	29.3	13012000000	125120000
P05165;B2RDE0;A0A1B0GU58;A0A1B0GWI4;A0A1B0GUX9;A0A1B0GWA1;A0A1B0GTR1;Q5JTW6;H0Y5U0;H0Y4B9;H0Y798;Q5JVH2;A0A2R8Y725;Q16380	P05165;B2RDE0;A0A1B0GU58;A0A1B0GWI4;A0A1B0GUX9;A0A1B0GWA1	Propionyl-CoA carboxylase alpha chain, mitochondrial	PCCA	sp|P05165|PCCA_HUMAN Propionyl-CoA carboxylase alpha chain, mitochondrial OS=Homo sapiens OX=9606 GN=PCCA PE=1 SV=4;tr|B2RDE0|B2RDE0_HUMAN Propanoyl-CoA:carbon dioxide ligase subunit alpha OS=Homo sapiens OX=9606 PE=2 SV=1;tr|A0A1B0GU58|A0A1B0GU58_HUMAN Pr	14	35	35	35	57.1	80.058	728	323.31	57.1	5614900000	105940000
P27694;I3L4R8;REV__G3V2H4;REV__G3V5I8;REV__G3V568;REV__G3V370;REV__G3V5K5;REV__Q9BQD2;REV__A0A494C0T4;REV__A0A1W2PNW1;REV__P42226;REV__B2R680;REV__A8K4S9;REV__H0YJH6	P27694;I3L4R8	Replication protein A 70 kDa DNA-binding subunit;Replication protein A 70 kDa DNA-binding subunit, N-terminally processed	RPA1	sp|P27694|RFA1_HUMAN Replication protein A 70 kDa DNA-binding subunit OS=Homo sapiens OX=9606 GN=RPA1 PE=1 SV=2;tr|I3L4R8|I3L4R8_HUMAN Replication protein A 70 kDa DNA-binding subunit (Fragment) OS=Homo sapiens OX=9606 GN=RPA1 PE=1 SV=1	14	27	27	27	43.3	68.137	616	323.31	43.3	35649000000	938140000
P53999;Q6IBA2;Q59G24;B7Z1Z0;Q6E433	P53999;Q6IBA2;Q59G24;B7Z1Z0	Activated RNA polymerase II transcriptional coactivator p15	SUB1;PC4	sp|P53999|TCP4_HUMAN Activated RNA polymerase II transcriptional coactivator p15 OS=Homo sapiens OX=9606 GN=SUB1 PE=1 SV=3;tr|Q6IBA2|Q6IBA2_HUMAN Activated RNA polymerase II transcriptional coactivator p15 OS=Homo sapiens OX=9606 GN=PC4 PE=2 SV=1;tr|Q59G24	5	10	10	10	43.3	14.395	127	323.31	43.3	26181000000	2618100000
P67809;Q6PKI6;Q7KZ24;H0Y449;C9J5V9;Q15905	P67809;Q6PKI6;Q7KZ24	Nuclease-sensitive element-binding protein 1	YBX1	sp|P67809|YBOX1_HUMAN Y-box-binding protein 1 OS=Homo sapiens OX=9606 GN=YBX1 PE=1 SV=3;tr|Q6PKI6|Q6PKI6_HUMAN YBX1 protein (Fragment) OS=Homo sapiens OX=9606 GN=YBX1 PE=2 SV=1;tr|Q7KZ24|Q7KZ24_HUMAN Nuclease sensitive element binding protein-1 OS=Homo sap	6	11	11	5	34.6	35.924	324	323.31	34.6	12850000000	917820000
Q13151	Q13151	Heterogeneous nuclear ribonucleoprotein A0	HNRNPA0	sp|Q13151|ROA0_HUMAN Heterogeneous nuclear ribonucleoprotein A0 OS=Homo sapiens OX=9606 GN=HNRNPA0 PE=1 SV=1	1	10	10	10	38.4	30.84	305	323.31	38.4	3182300000	227310000
Q6NZY4;F5H6J5;F5GX80;A8K559;F5GYI9	Q6NZY4;F5H6J5;F5GX80;A8K559	Zinc finger CCHC domain-containing protein 8	ZCCHC8	sp|Q6NZY4|ZCHC8_HUMAN Zinc finger CCHC domain-containing protein 8 OS=Homo sapiens OX=9606 GN=ZCCHC8 PE=1 SV=2;tr|F5H6J5|F5H6J5_HUMAN Zinc finger CCHC domain-containing protein 8 (Fragment) OS=Homo sapiens OX=9606 GN=ZCCHC8 PE=1 SV=1;tr|F5GX80|F5GX80_HUMAN	5	15	15	15	30.3	78.576	707	323.31	30.3	858240000	23196000
Q8N3C0;B4DR60	Q8N3C0	Activating signal cointegrator 1 complex subunit 3	ASCC3	sp|Q8N3C0|ASCC3_HUMAN Activating signal cointegrator 1 complex subunit 3 OS=Homo sapiens OX=9606 GN=ASCC3 PE=1 SV=3	2	52	52	52	28.8	251.46	2202	323.31	28.8	4142400000	31622000
Q9NRW3;M4VP52;Q59GY0;F8WB92	Q9NRW3;M4VP52;Q59GY0	DNA dC->dU-editing enzyme APOBEC-3C	APOBEC3C	sp|Q9NRW3|ABC3C_HUMAN DNA dC->dU-editing enzyme APOBEC-3C OS=Homo sapiens OX=9606 GN=APOBEC3C PE=1 SV=2;tr|M4VP52|M4VP52_HUMAN Apolipoprotein B editing enzyme catalytic polypeptide-like 3C OS=Homo sapiens OX=9606 GN=APOBEC3C PE=2 SV=1;tr|Q59GY0|Q59GY0_HUMA	4	13	13	11	74.7	22.826	190	323.31	74.7	7568700000	630730000
Q9NZI8;D3DTW3	Q9NZI8;D3DTW3	Insulin-like growth factor 2 mRNA-binding protein 1	IGF2BP1	sp|Q9NZI8|IF2B1_HUMAN Insulin-like growth factor 2 mRNA-binding protein 1 OS=Homo sapiens OX=9606 GN=IGF2BP1 PE=1 SV=2;tr|D3DTW3|D3DTW3_HUMAN Insulin-like growth factor 2 mRNA binding protein 1 deltaN CRDBP OS=Homo sapiens OX=9606 GN=IGF2BP1 PE=2 SV=1	2	17	17	15	30.5	63.48	577	304.33	30.5	2854600000	81560000
P05166;C9JQS9;Q59GV0;E9PDR0;E7EX59;A0A1B2JLU8;E7ETT1;E7ETT4;E7EUY3;B7Z8A8;E9PEC3;F8WBI9;B7Z7U9;E7ENC1;Q86TD7;Q8WVH4;Q9HBR7;H7C5C9;C9JVW9;C9JVY9;C9JAW3	P05166;C9JQS9;Q59GV0;E9PDR0;E7EX59;A0A1B2JLU8;E7ETT1;E7ETT4;E7EUY3;B7Z8A8;E9PEC3;F8WBI9;B7Z7U9	Propionyl-CoA carboxylase beta chain, mitochondrial	PCCB	sp|P05166|PCCB_HUMAN Propionyl-CoA carboxylase beta chain, mitochondrial OS=Homo sapiens OX=9606 GN=PCCB PE=1 SV=3;tr|C9JQS9|C9JQS9_HUMAN Propionyl-CoA carboxylase beta chain, mitochondrial OS=Homo sapiens OX=9606 GN=PCCB PE=1 SV=1;tr|Q59GV0|Q59GV0_HUMAN P	21	22	22	22	52.7	58.215	539	287.28	52.7	3739000000	109970000
Q71U36;Q9BQE3;F5H5D3;Q53GA7;B7Z1K5;A0A1W2PQM2;P0DPH7;P0DPH8;Q1ZYQ1;B4DQK4;Q8N532;Q6PEY2;Q9UQM3;Q9NY65;C9J2C0;Q7Z3M3;V9GZ17	Q71U36;Q9BQE3;F5H5D3;Q53GA7;B7Z1K5;A0A1W2PQM2;P0DPH7;P0DPH8;Q1ZYQ1;B4DQK4;Q8N532;Q6PEY2;Q9UQM3	Tubulin alpha-1A chain;Tubulin alpha-1C chain;Tubulin alpha-3E chain	TUBA1A;TUBA1C;TUBA2;TUBA3E	sp|Q71U36|TBA1A_HUMAN Tubulin alpha-1A chain OS=Homo sapiens OX=9606 GN=TUBA1A PE=1 SV=1;sp|Q9BQE3|TBA1C_HUMAN Tubulin alpha-1C chain OS=Homo sapiens OX=9606 GN=TUBA1C PE=1 SV=1;tr|F5H5D3|F5H5D3_HUMAN Tubulin alpha chain OS=Homo sapiens OX=9606 GN=TUBA1C P	17	13	13	1	35.3	50.135	451	286.71	35.3	2124600000	92375000
Q9BQP7;Q5QPE8;Q5QPE7	Q9BQP7;Q5QPE8	Mitochondrial genome maintenance exonuclease 1	MGME1	sp|Q9BQP7|MGME1_HUMAN Mitochondrial genome maintenance exonuclease 1 OS=Homo sapiens OX=9606 GN=MGME1 PE=1 SV=1;tr|Q5QPE8|Q5QPE8_HUMAN Mitochondrial genome maintenance exonuclease 1 OS=Homo sapiens OX=9606 GN=MGME1 PE=1 SV=1	3	17	17	17	52.6	39.42	344	276.59	52.6	1030000000	46817000
Q9UH17;W0HJ78;B0QYD3;P31941;B7ZLZ1;A0A0K0MJ49;A0A0K0MJ25	Q9UH17;W0HJ78;B0QYD3	DNA dC->dU-editing enzyme APOBEC-3B	APOBEC3B	sp|Q9UH17|ABC3B_HUMAN DNA dC->dU-editing enzyme APOBEC-3B OS=Homo sapiens OX=9606 GN=APOBEC3B PE=1 SV=1;tr|W0HJ78|W0HJ78_HUMAN Apolipoprotein B mRNA editing enzyme catalytic polypeptide-like 3B OS=Homo sapiens OX=9606 GN=APOBEC3B PE=2 SV=1;tr|B0QYD3|B0QYD3	7	11	10	6	34	45.924	382	267.41	34	1641500000	68394000
O14950;P19105;Q2F834;Q53HL1;J3QRS3	O14950;P19105;Q2F834;Q53HL1;J3QRS3	Myosin regulatory light chain 12B;Myosin regulatory light chain 12A	MYL12B;MYL12A	sp|O14950|ML12B_HUMAN Myosin regulatory light chain 12B OS=Homo sapiens OX=9606 GN=MYL12B PE=1 SV=2;sp|P19105|ML12A_HUMAN Myosin regulatory light chain 12A OS=Homo sapiens OX=9606 GN=MYL12A PE=1 SV=2;tr|Q2F834|Q2F834_HUMAN Myosin regulatory light chain (Fr	5	1	1	1	11.6	19.779	172	262.69	11.6	84310000	7664500
O75534;Q96L66;Q9GZV0;A0A024R0K2;A0A024R0E2;E9PLT0;Q9UG93;Q9UG12;Q8WU01;E9PNG3;E9PKN4;E9PLD4	O75534;Q96L66;Q9GZV0;A0A024R0K2;A0A024R0E2;E9PLT0;Q9UG93	Cold shock domain-containing protein E1	CSDE1;UNR;DKFZp586J0620	sp|O75534|CSDE1_HUMAN Cold shock domain-containing protein E1 OS=Homo sapiens OX=9606 GN=CSDE1 PE=1 SV=2;tr|Q96L66|Q96L66_HUMAN NRAS-related protein OS=Homo sapiens OX=9606 GN=UNR PE=2 SV=1;tr|Q9GZV0|Q9GZV0_HUMAN cDNA FLJ12454 fis, clone NT2RM1000555, high	12	22	22	22	28.6	88.884	798	262.12	28.6	1771100000	33417000
Q96FZ2;D6R9T3;E7EMP6;D6RAZ3;B4DMK2;D6RGK7;D6RAI0	Q96FZ2;D6R9T3;E7EMP6;D6RAZ3;B4DMK2;D6RGK7	Embryonic stem cell-specific 5-hydroxymethylcytosine-binding protein	HMCES	sp|Q96FZ2|HMCES_HUMAN Abasic site processing protein HMCES OS=Homo sapiens OX=9606 GN=HMCES PE=1 SV=1;tr|D6R9T3|D6R9T3_HUMAN Abasic site processing protein HMCES (Fragment) OS=Homo sapiens OX=9606 GN=HMCES PE=1 SV=1;tr|E7EMP6|E7EMP6_HUMAN Abasic site proce	7	12	12	12	39	40.574	354	258.32	39	2428900000	93419000
Q15365;Q53SS8	Q15365;Q53SS8	Poly(rC)-binding protein 1	PCBP1	sp|Q15365|PCBP1_HUMAN Poly(rC)-binding protein 1 OS=Homo sapiens OX=9606 GN=PCBP1 PE=1 SV=2;tr|Q53SS8|Q53SS8_HUMAN Epididymis secretory protein Li 85 OS=Homo sapiens OX=9606 GN=PCBP1 PE=2 SV=1	2	12	9	9	46.9	37.497	356	255.62	46.9	14342000000	682930000
Q14690;A0A3B3IUD7;B4DES7;B4DH82	Q14690;A0A3B3IUD7;B4DES7;B4DH82	Protein RRP5 homolog	PDCD11	sp|Q14690|RRP5_HUMAN Protein RRP5 homolog OS=Homo sapiens OX=9606 GN=PDCD11 PE=1 SV=3;tr|A0A3B3IUD7|A0A3B3IUD7_HUMAN Programmed cell death 11, isoform CRA_a OS=Homo sapiens OX=9606 GN=PDCD11 PE=1 SV=1;tr|B4DES7|B4DES7_HUMAN cDNA FLJ61218, highly similar to	4	27	27	27	15.8	208.7	1871	247.91	15.8	2873200000	24558000
Q9H967;A0A0C4DFX7	Q9H967;A0A0C4DFX7	WD repeat-containing protein 76	WDR76	sp|Q9H967|WDR76_HUMAN WD repeat-containing protein 76 OS=Homo sapiens OX=9606 GN=WDR76 PE=1 SV=2;tr|A0A0C4DFX7|A0A0C4DFX7_HUMAN WD repeat-containing protein 76 OS=Homo sapiens OX=9606 GN=WDR76 PE=1 SV=1	2	18	18	18	31.9	69.768	626	245.38	31.9	1530700000	45022000
Q2NKJ3;D3U719;J3QKT7;A0A2R8Y574;J3KSZ1;J3KSR1	Q2NKJ3;D3U719	CST complex subunit CTC1	CTC1	sp|Q2NKJ3|CTC1_HUMAN CST complex subunit CTC1 OS=Homo sapiens OX=9606 GN=CTC1 PE=1 SV=2;tr|D3U719|D3U719_HUMAN CST complex subunit CTC1 OS=Homo sapiens OX=9606 GN=CTC1 PE=2 SV=1	6	23	23	23	24.7	134.61	1217	231.92	24.7	1077300000	16574000
Q15427;Q53FG6;B3KUJ0;Q5SZ64	Q15427;Q53FG6;B3KUJ0;Q5SZ64	Splicing factor 3B subunit 4	SF3B4	sp|Q15427|SF3B4_HUMAN Splicing factor 3B subunit 4 OS=Homo sapiens OX=9606 GN=SF3B4 PE=1 SV=1;tr|Q53FG6|Q53FG6_HUMAN Splicing factor 3b, subunit 4 variant (Fragment) OS=Homo sapiens OX=9606 PE=2 SV=1;tr|B3KUJ0|B3KUJ0_HUMAN cDNA FLJ39996 fis, clone STOMA200	4	6	6	6	22.2	44.385	424	218.6	22.2	1170000000	61580000
Q9HCC0;A0A140VK29;D6RD67;D6RDF7;A0A0S2Z5R4;D6R9R1;B3KR24;A0A0G2JM88	Q9HCC0;A0A140VK29;D6RD67	Methylcrotonoyl-CoA carboxylase beta chain, mitochondrial	MCCC2	sp|Q9HCC0|MCCB_HUMAN Methylcrotonoyl-CoA carboxylase beta chain, mitochondrial OS=Homo sapiens OX=9606 GN=MCCC2 PE=1 SV=1;tr|A0A140VK29|A0A140VK29_HUMAN Testicular secretory protein Li 29 OS=Homo sapiens OX=9606 PE=2 SV=1;tr|D6RD67|D6RD67_HUMAN Methylcroto	8	17	17	17	41	61.332	563	210.55	41	556630000	16868000
Q92900;A0A024R7L5;A0A024R7L8;B3KY55;A0A059XG67;A0A059XBJ1;A0A059XAJ5;A0A059X4U2;A0A059XAL2	Q92900;A0A024R7L5;A0A024R7L8	Regulator of nonsense transcripts 1	UPF1	sp|Q92900|RENT1_HUMAN Regulator of nonsense transcripts 1 OS=Homo sapiens OX=9606 GN=UPF1 PE=1 SV=2;tr|A0A024R7L5|A0A024R7L5_HUMAN UPF1 OS=Homo sapiens OX=9606 GN=UPF1 PE=2 SV=1;tr|A0A024R7L8|A0A024R7L8_HUMAN UPF1 regulator of nonsense transcripts homolog	9	17	17	17	23.3	124.34	1129	208.21	23.3	320650000	5010100
Q96RQ3;A0A0S2Z693;E9PHF7;Q68D27;F5GYT8;E9PG35;G5E9X5;B4DH16;B7ZAW3;B4DHW5;F8WDI3	Q96RQ3;A0A0S2Z693;E9PHF7;Q68D27;F5GYT8;E9PG35;G5E9X5	Methylcrotonoyl-CoA carboxylase subunit alpha, mitochondrial	MCCC1;DKFZp686B20267	sp|Q96RQ3|MCCA_HUMAN Methylcrotonoyl-CoA carboxylase subunit alpha, mitochondrial OS=Homo sapiens OX=9606 GN=MCCC1 PE=1 SV=3;tr|A0A0S2Z693|A0A0S2Z693_HUMAN Methylcrotonoyl-CoA carboxylase 1 isoform 1 (Fragment) OS=Homo sapiens OX=9606 GN=MCCC1 PE=2 SV=1;tr	11	11	11	11	23.6	80.472	725	202.88	23.6	424700000	9652300
P09651;A0A7I2V3W0;A0A024RAZ7;A0A024RC46;A0A024RB53;A0A7I2V3R8;F8W6I7;A0A7I2V2L6;Q6IPF2;Q0VAC0;F8VZ49;Q9BSM5;Q32P51;A0A024QZ98;F8VTQ5;A0A7I2YQX9;B4DP35;F8W646;A0A2R8Y4L2;B4E0B5;A0A7I2V5U9;H0YH80;A0A7I2YQ85;A0A7I2V4M0;A0A7I2YQV3;A0A7I2V3C7;A0A7I2V3W4;F8VYN5;A0A7I2V2Z4;A0A7I2V5H0;A0A7I2V5T1;A0A7I2V334;Q3MI39	P09651;A0A7I2V3W0;A0A024RAZ7;A0A024RC46;A0A024RB53;A0A7I2V3R8;F8W6I7;A0A7I2V2L6;Q6IPF2;Q0VAC0;F8VZ49;Q9BSM5;Q32P51;A0A024QZ98;F8VTQ5;A0A7I2YQX9;B4DP35;F8W646;A0A2R8Y4L2	Heterogeneous nuclear ribonucleoprotein A1;Heterogeneous nuclear ribonucleoprotein A1, N-terminally processed;Heterogeneous nuclear ribonucleoprotein A1-like 2	HNRNPA1;HNRPA1;hCG_2020860;HNRNPA1L2;RP11-78J21.1	sp|P09651|ROA1_HUMAN Heterogeneous nuclear ribonucleoprotein A1 OS=Homo sapiens OX=9606 GN=HNRNPA1 PE=1 SV=5;tr|A0A7I2V3W0|A0A7I2V3W0_HUMAN Heterogeneous nuclear ribonucleoprotein A1 OS=Homo sapiens OX=9606 GN=HNRNPA1 PE=4 SV=1;tr|A0A024RAZ7|A0A024RAZ7_HUM	33	17	14	14	39.2	38.746	372	201.91	39.2	7411100000	390060000
P52272;A0A087X0X3;M0R019;B4DEG4;M0R0N3;M0R2T0;M0QYQ7;Q59ES8;Q7KYM9;M0R0Y6;M0QZM1;Q6P2D7;Q8TCM5;M0QY96;M0R2I7	P52272;A0A087X0X3;M0R019;B4DEG4;M0R0N3;M0R2T0;M0QYQ7;Q59ES8	Heterogeneous nuclear ribonucleoprotein M	HNRNPM	sp|P52272|HNRPM_HUMAN Heterogeneous nuclear ribonucleoprotein M OS=Homo sapiens OX=9606 GN=HNRNPM PE=1 SV=3;tr|A0A087X0X3|A0A087X0X3_HUMAN Heterogeneous nuclear ribonucleoprotein M OS=Homo sapiens OX=9606 GN=HNRNPM PE=1 SV=1;tr|M0R019|M0R019_HUMAN Heteroge	15	20	20	20	26.2	77.515	730	190.6	26.2	9459200000	171980000
P42285;B4E3M6;A8K6I4	P42285;B4E3M6;A8K6I4	Superkiller viralicidic activity 2-like 2	SKIV2L2	sp|P42285|MTREX_HUMAN Exosome RNA helicase MTR4 OS=Homo sapiens OX=9606 GN=MTREX PE=1 SV=3;tr|B4E3M6|B4E3M6_HUMAN cDNA FLJ55446, highly similar to Superkiller viralicidic activity 2-like 2 OS=Homo sapiens OX=9606 PE=2 SV=1;tr|A8K6I4|A8K6I4_HUMAN cDNA FLJ76	3	20	20	20	24.2	117.8	1042	184.91	24.2	634750000	10238000
P26368;K7ENG2;B5BU25	P26368;K7ENG2;B5BU25	Splicing factor U2AF 65 kDa subunit	U2AF2	sp|P26368|U2AF2_HUMAN Splicing factor U2AF 65 kDa subunit OS=Homo sapiens OX=9606 GN=U2AF2 PE=1 SV=4;tr|K7ENG2|K7ENG2_HUMAN U2 snRNP auxiliary factor large subunit OS=Homo sapiens OX=9606 GN=U2AF2 PE=1 SV=1;tr|B5BU25|B5BU25_HUMAN U2 snRNP auxiliary factor	3	11	11	11	34.5	53.5	475	181.41	34.5	8005400000	421340000
Q86YZ3	Q86YZ3	Hornerin	HRNR	sp|Q86YZ3|HORN_HUMAN Hornerin OS=Homo sapiens OX=9606 GN=HRNR PE=1 SV=2	1	18	18	18	20.2	282.39	2850	175.31	20.2	739170000	7107400
O00425	O00425	Insulin-like growth factor 2 mRNA-binding protein 3	IGF2BP3	sp|O00425|IF2B3_HUMAN Insulin-like growth factor 2 mRNA-binding protein 3 OS=Homo sapiens OX=9606 GN=IGF2BP3 PE=1 SV=2	1	15	13	11	26.4	63.704	579	173.45	26.4	1852200000	52921000
P16989;A0A024RAV4;A0A024RAQ1;Q59EB5;Q96GD7;A0A0D9SEI8	P16989;A0A024RAV4;A0A024RAQ1;Q59EB5;Q96GD7;A0A0D9SEI8	Y-box-binding protein 3	YBX3;CSDA	sp|P16989|YBOX3_HUMAN Y-box-binding protein 3 OS=Homo sapiens OX=9606 GN=YBX3 PE=1 SV=4;tr|A0A024RAV4|A0A024RAV4_HUMAN Cold shock domain protein A, isoform CRA_b OS=Homo sapiens OX=9606 GN=CSDA PE=4 SV=1;tr|A0A024RAQ1|A0A024RAQ1_HUMAN Cold shock domain pro	6	8	2	2	30.1	40.089	372	169.6	30.1	319480000	21299000
Q9GZT3;A0A087WUN7;H0YJ40;G3V4X6;G3V2S9;H0YJW7;H0YJ07;H0YJU7;H0YJI1	Q9GZT3;A0A087WUN7;H0YJ40;G3V4X6;G3V2S9;H0YJW7	SRA stem-loop-interacting RNA-binding protein, mitochondrial	SLIRP	sp|Q9GZT3|SLIRP_HUMAN SRA stem-loop-interacting RNA-binding protein, mitochondrial OS=Homo sapiens OX=9606 GN=SLIRP PE=1 SV=1;tr|A0A087WUN7|A0A087WUN7_HUMAN SRA stem-loop-interacting RNA-binding protein, mitochondrial OS=Homo sapiens OX=9606 GN=SLIRP PE=1	9	13	13	13	79.8	12.349	109	168.69	79.8	6726800000	611520000
P18074;A8MX75;E7EVE9;K7EIT8;Q6ZNQ5;K7ENL1;K7EKF3	P18074;A8MX75;E7EVE9	TFIIH basal transcription factor complex helicase XPD subunit	ERCC2	sp|P18074|ERCC2_HUMAN General transcription and DNA repair factor IIH helicase subunit XPD OS=Homo sapiens OX=9606 GN=ERCC2 PE=1 SV=1;tr|A8MX75|A8MX75_HUMAN General transcription and DNA repair factor IIH helicase subunit XPD (Fragment) OS=Homo sapiens OX=	7	17	17	7	25.8	86.908	760	166.64	25.8	694470000	15097000
P07437;Q5SU16;Q5JP53;A0A384NYT8;B4DY90;B7ZAF0;Q6LC01;Q5ST81;A0A384MEE3;A0A024QZU2;Q13885;B2R6L0;Q9BVA1;B4DQN9;B4DMU8;O43209;B7ZAK1;Q9BUU9;B4E052;Q96B85;B4DE77;Q1KSF8;B7Z4N1;B4DXZ5;Q9UGA2;A6NNZ2;Q3ZCM7;B3KML9;A0A075B736;Q5SQY0;Q2NKY5;A5D907;Q96HX0;A5D906;A1L195;Q53G92;B4DP54;A0A183YE00;Q3ZCR3;Q9BV28;B3KS31;B4E386;K7ESM5;A0A0B4J269;B4DMJ5;Q9H4B7;Q9BUF5;Q13509;B2RBD5;A1L196;G3V2A3;Q6P602;A4UCT2;I0CM…	P07437;Q5SU16;Q5JP53;A0A384NYT8;B4DY90;B7ZAF0;Q6LC01;Q5ST81;A0A384MEE3;A0A024QZU2;Q13885;B2R6L0;Q9BVA1;B4DQN9;B4DMU8;O43209;B7ZAK1;Q9BUU9;B4E052;Q96B85;B4DE77;Q1KSF8;B7Z4N1;B4DXZ5;Q9UGA2;A6NNZ2;Q3ZCM7;B3KML9;A0A075B736;Q5SQY0	Tubulin beta chain;Tubulin beta-2A chain;Tubulin beta-2B chain;Tubulin beta-8 chain-like protein LOC260334;Tubulin beta-8 chain	TUBB;TUBB2B;TUBB2A;XTP3TPATP1;DKFZp566F223;TUBB8	sp|P07437|TBB5_HUMAN Tubulin beta chain OS=Homo sapiens OX=9606 GN=TUBB PE=1 SV=2;tr|Q5SU16|Q5SU16_HUMAN Tubulin beta chain OS=Homo sapiens OX=9606 GN=TUBB PE=1 SV=1;tr|Q5JP53|Q5JP53_HUMAN Tubulin beta chain OS=Homo sapiens OX=9606 GN=TUBB PE=1 SV=1;tr|A0A	55	13	13	3	39.4	49.67	444	165.03	39.4	255610000	11618000
P60709;Q53GK6;P63261;A0A6Q8PFE4;Q8WVW5;Q53G76;Q53G99;Q1KLZ0;B4DVQ0;B4DW52;B4E335;B4E3A4;A0A2R8Y793;E7EVS6;B3KWQ3;Q6PJ43;B7ZAP6;A8K3K1;P68133;I3L3I0;B7Z6P1;Q96DE1;Q96FU6;P68032;I3L1U9;V9HVZ7;A5A3E0;Q562S0;P62736;Q562N8;Q562Z7;Q562Y6;F1BXA6;Q562X9;A6NL76;Q562N0;A5GZ75;I3L3R2;B3KW67;I3L4N8;P63267;A1E282;K7EM38;Q9BYX7;D2JYH4;B3KUD3;Q7Z7J6;A0A6Q8PH58;J3KT65;A4UCT3;A0A2R8YGF8;Q562R1;Q6S8J3;G5E9R0;Q562L…	P60709;Q53GK6;P63261;A0A6Q8PFE4;Q8WVW5;Q53G76;Q53G99;Q1KLZ0;B4DVQ0;B4DW52;B4E335;B4E3A4;A0A2R8Y793;E7EVS6;B3KWQ3;Q6PJ43;B7ZAP6;A8K3K1;P68133;I3L3I0;B7Z6P1;Q96DE1;Q96FU6;P68032;I3L1U9;V9HVZ7	Actin, cytoplasmic 1;Actin, cytoplasmic 1, N-terminally processed;Actin, cytoplasmic 2;Actin, cytoplasmic 2, N-terminally processed;Actin, alpha skeletal muscle;Actin, alpha cardiac muscle 1	ACTB;ACTG1;PS1TP5BP1;ACTA1;ACTC1;HEL-176	sp|P60709|ACTB_HUMAN Actin, cytoplasmic 1 OS=Homo sapiens OX=9606 GN=ACTB PE=1 SV=1;tr|Q53GK6|Q53GK6_HUMAN Beta actin variant (Fragment) OS=Homo sapiens OX=9606 PE=2 SV=1;sp|P63261|ACTG_HUMAN Actin, cytoplasmic 2 OS=Homo sapiens OX=9606 GN=ACTG1 PE=1 SV=1;	120	8	8	6	30.1	41.736	375	160.97	30.1	1124400000	48885000
P84103;B2R6F3;A0A087X2D0	P84103;B2R6F3;A0A087X2D0	Serine/arginine-rich splicing factor 3	SRSF3;SFRS3	sp|P84103|SRSF3_HUMAN Serine/arginine-rich splicing factor 3 OS=Homo sapiens OX=9606 GN=SRSF3 PE=1 SV=1;tr|B2R6F3|B2R6F3_HUMAN Epididymis secretory sperm binding protein OS=Homo sapiens OX=9606 GN=SFRS3 PE=2 SV=1;tr|A0A087X2D0|A0A087X2D0_HUMAN Serine/argin	3	7	7	6	35.4	19.329	164	152.81	35.4	1620700000	180080000
Q9Y5A9;B5BU99;S4R3J8	Q9Y5A9;B5BU99	YTH domain-containing family protein 2	YTHDF2	sp|Q9Y5A9|YTHD2_HUMAN YTH domain-containing family protein 2 OS=Homo sapiens OX=9606 GN=YTHDF2 PE=1 SV=2;tr|B5BU99|B5BU99_HUMAN High glucose-regulated protein 8 OS=Homo sapiens OX=9606 GN=YTHDF2 PE=2 SV=1	3	12	12	9	20.2	62.333	579	150.74	20.2	523390000	22756000
A8QI98;B3KM83	A8QI98			tr|A8QI98|A8QI98_HUMAN DIS3 OS=Homo sapiens OX=9606 PE=2 SV=1	2	16	16	1	22.8	109.06	958	138.52	22.8	318120000	5783900
P68104;Q53GA1;A0A7I2V3H3;A0A4D5RA76;A0A4D5RAN2;A0A4D5RAC7;A0A7I2V5N4;A0A4D5RBG5;A0A4D5RAC9;A0A7I2V659;A0A087WVQ9;Q53G85;Q53GE9;Q53HM9;Q53HQ7;Q53HR5;Q6IPN6;Q6IPS9;Q6IPT9;A0A4D5RA98;Q5VTE0;Q96RE1;A0A4D5RAE2;A8K9C4;Q9H2I7;A0A087WV01;B4DNE0;B4DV42;Q53HR1;Q9NZS6;Q8IUB0;A0A4D5RA61;A0A4D5RA52;A9X7H1;A0A4D5RBK4;A0A4D5RAF1;Q53G89;A0A4D5RBI9;A0A4D5RAB8;Q16577;Q96CD8;A0A4D5RAA9;Q5JR01;A0A4D5RAR2;Q6P4C9;Q504…	P68104;Q53GA1;A0A7I2V3H3;A0A4D5RA76;A0A4D5RAN2;A0A4D5RAC7;A0A7I2V5N4;A0A4D5RBG5;A0A4D5RAC9;A0A7I2V659;A0A087WVQ9;Q53G85;Q53GE9;Q53HM9;Q53HQ7;Q53HR5;Q6IPN6;Q6IPS9;Q6IPT9;A0A4D5RA98;Q5VTE0;Q96RE1;A0A4D5RAE2;A8K9C4;Q9H2I7;A0A087WV01;B4DNE0;B4DV42;Q53HR1;Q9NZS6;Q8IUB0;A0A4D5RA61;A0A4D5RA52;A9X7H1;A0A4D5RBK4;A0A4D5RAF1;Q53G89;A0A4D5RBI9;A0A4D5RAB8;Q16577	Elongation factor 1-alpha 1;Elongation factor 1-alpha;Putative elongation factor 1-alpha-like 3	EEF1A1;EEF1A1P5;EEF1A1L14;PTI-1	sp|P68104|EF1A1_HUMAN Elongation factor 1-alpha 1 OS=Homo sapiens OX=9606 GN=EEF1A1 PE=1 SV=1;tr|Q53GA1|Q53GA1_HUMAN Elongation factor 1-alpha (Fragment) OS=Homo sapiens OX=9606 PE=2 SV=1;tr|A0A7I2V3H3|A0A7I2V3H3_HUMAN Elongation factor 1-alpha 1 OS=Homo s	68	8	8	2	25.5	50.14	462	137.54	25.5	2268900000	90756000
Q14498;B7Z4L7;B4E1M7;Q68DD9;B3KWX7;B4DLM0;Q6N037;E1P5S2;B4DRA0;Q6MZY7;A0A384NQ03;Q7Z3L0;G3XAC6;A0A0U1RQH7;A0A0U1RQW2;H0Y4X3;G3XAP0;G3V5Z6;A0A0S2Z5D9;B2RDP1;Q6IA98;A0A0S2Z5J3;B7Z8M4;A0A0S2Z5I1;Q86U06;H0YJJ3;B3KWQ8;G3V546	Q14498;B7Z4L7;B4E1M7;Q68DD9;B3KWX7;B4DLM0;Q6N037;E1P5S2;B4DRA0;Q6MZY7;A0A384NQ03;Q7Z3L0;G3XAC6;A0A0U1RQH7;A0A0U1RQW2;H0Y4X3	RNA-binding protein 39	RBM39;DKFZp781C0423;DKFZp686A11192;RNPC2;DKFZp686C17209;DKFZp781I1140	sp|Q14498|RBM39_HUMAN RNA-binding protein 39 OS=Homo sapiens OX=9606 GN=RBM39 PE=1 SV=2;tr|B7Z4L7|B7Z4L7_HUMAN cDNA FLJ59035, highly similar to RNA-binding region-containing protein 2 OS=Homo sapiens OX=9606 PE=2 SV=1;tr|B4E1M7|B4E1M7_HUMAN cDNA FLJ58465,	28	11	11	11	24.7	59.379	530	137.24	24.7	906910000	34881000
A7Y9J9;Q9HC84;Q9NYE4	A7Y9J9;Q9HC84	Mucin-5B	MUC5AC;MUC5B	tr|A7Y9J9|A7Y9J9_HUMAN Mucin 5AC, oligomeric mucus/gel-forming OS=Homo sapiens OX=9606 GN=MUC5AC PE=4 SV=1;sp|Q9HC84|MUC5B_HUMAN Mucin-5B OS=Homo sapiens OX=9606 GN=MUC5B PE=1 SV=3	3	11	11	11	4	648.8	6207	134.27	4	150460000	693370
P63244;E9KL35;H0Y8W2;J3KPE3;D6R9L0;H0YAM7;D6R9Z1;D6RHH4;D6REE5;D6RAC2;D6RFX4;H0YAF8;B4DVD2;H0Y8R5;D6RBD0;D6RFZ9;B4E0C3;E9PD14;D6RAU2;D6RF23;H0Y9P0;B4DWC6;D6R909;D6RGK8	P63244;E9KL35;H0Y8W2;J3KPE3;D6R9L0;H0YAM7;D6R9Z1;D6RHH4;D6REE5;D6RAC2;D6RFX4;H0YAF8;B4DVD2;H0Y8R5;D6RBD0	Guanine nucleotide-binding protein subunit beta-2-like 1;Guanine nucleotide-binding protein subunit beta-2-like 1, N-terminally processed	GNB2L1	sp|P63244|RACK1_HUMAN Receptor of activated protein C kinase 1 OS=Homo sapiens OX=9606 GN=RACK1 PE=1 SV=3;tr|E9KL35|E9KL35_HUMAN Epididymis tissue sperm binding protein Li 3a OS=Homo sapiens OX=9606 PE=1 SV=1;tr|H0Y8W2|H0Y8W2_HUMAN Receptor of-activated pr	24	10	10	10	46.1	35.076	317	130.4	46.1	370730000	16851000
Q13472;B4DSJ0;A8K398;K7ELI7;K7EMT6	Q13472	DNA topoisomerase 3-alpha	TOP3A	sp|Q13472|TOP3A_HUMAN DNA topoisomerase 3-alpha OS=Homo sapiens OX=9606 GN=TOP3A PE=1 SV=1	5	17	17	17	22.5	112.37	1001	129.75	22.5	586900000	10119000
P29558;E7ETU5;F6Y5H0;A0A0S2Z499;B4DN88;A0A0S2Z4B3;E7EPF2;D3DPB2;Q6XE24;C9J9B2;Q5CZ65;Q5CZ66;C9JIJ9;A0A1B0GUW5;Q9UEK5;B4E2S3	P29558;E7ETU5;F6Y5H0;A0A0S2Z499;B4DN88;A0A0S2Z4B3;E7EPF2;D3DPB2	RNA-binding motif, single-stranded-interacting protein 1	RBMS1	sp|P29558|RBMS1_HUMAN RNA-binding motif, single-stranded-interacting protein 1 OS=Homo sapiens OX=9606 GN=RBMS1 PE=1 SV=3;tr|E7ETU5|E7ETU5_HUMAN RNA-binding motif, single-stranded-interacting protein 1 OS=Homo sapiens OX=9606 GN=RBMS1 PE=1 SV=1;tr|F6Y5H0|F	16	7	7	5	19	44.505	406	124.43	19	1374800000	80869000
Q13435;Q7Z3K9;E9PPJ0;H0YEX5	Q13435;Q7Z3K9;E9PPJ0;H0YEX5	Splicing factor 3B subunit 2	SF3B2;DKFZp781L0540	sp|Q13435|SF3B2_HUMAN Splicing factor 3B subunit 2 OS=Homo sapiens OX=9606 GN=SF3B2 PE=1 SV=2;tr|Q7Z3K9|Q7Z3K9_HUMAN Uncharacterized protein DKFZp781L0540 (Fragment) OS=Homo sapiens OX=9606 GN=DKFZp781L0540 PE=2 SV=1;tr|E9PPJ0|E9PPJ0_HUMAN Splicing factor	4	6	6	6	6.8	100.23	895	123.94	6.8	1159900000	21088000
Q13263;B2R8R5;M0R3C0;M0R2I3;M0R0K9	Q13263;B2R8R5	Transcription intermediary factor 1-beta	TRIM28	sp|Q13263|TIF1B_HUMAN Transcription intermediary factor 1-beta OS=Homo sapiens OX=9606 GN=TRIM28 PE=1 SV=5;tr|B2R8R5|B2R8R5_HUMAN cDNA, FLJ94025, highly similar to Homo sapiens tripartite motif-containing 28 (TRIM28), mRNA OS=Homo sapiens OX=9606 PE=2 SV=1	5	11	11	11	13.9	88.549	835	123.07	13.9	887500000	24653000
Q8WVV9;A0A0S2Z610;B7WPG3;C9IYN3;A8K894;V9GYK2;A0A0S2Z6K1;A0A0S2Z5U3;H7BXH8;C9JJZ7	Q8WVV9;A0A0S2Z610;B7WPG3;C9IYN3;A8K894;V9GYK2;A0A0S2Z6K1;A0A0S2Z5U3;H7BXH8;C9JJZ7	Heterogeneous nuclear ribonucleoprotein L-like	HNRNPLL	sp|Q8WVV9|HNRLL_HUMAN Heterogeneous nuclear ribonucleoprotein L-like OS=Homo sapiens OX=9606 GN=HNRNPLL PE=1 SV=1;tr|A0A0S2Z610|A0A0S2Z610_HUMAN Heterogeneous nuclear ribonucleoprotein L-like isoform 3 OS=Homo sapiens OX=9606 GN=HNRPLL PE=2 SV=1;tr|B7WPG3|	10	6	6	6	17	60.082	542	119.96	17	654550000	21114000
P38646;A0A7I2V2S7;A0A384P5G6;V9HW84;B7Z4V2;D6RCD7;A0A7I2V2G2;Q8N1C8;A0A7I2V3F7;A0A7I2YQB2;B7Z1V7;H0Y8K0;B7Z4T3;A1XP52;A0A3B3ITI4;H0Y8S0;Q2F839	P38646;A0A7I2V2S7;A0A384P5G6;V9HW84;B7Z4V2;D6RCD7;A0A7I2V2G2;Q8N1C8;A0A7I2V3F7;A0A7I2YQB2;B7Z1V7;H0Y8K0;B7Z4T3	Stress-70 protein, mitochondrial	HSPA9;HEL-S-124m	sp|P38646|GRP75_HUMAN Stress-70 protein, mitochondrial OS=Homo sapiens OX=9606 GN=HSPA9 PE=1 SV=2;tr|A0A7I2V2S7|A0A7I2V2S7_HUMAN Stress-70 protein, mitochondrial OS=Homo sapiens OX=9606 GN=HSPA9 PE=4 SV=1;tr|A0A384P5G6|A0A384P5G6_HUMAN 75 kDa glucose-regul	17	14	14	14	27.4	73.68	679	116.59	27.4	601650000	13992000
Q9NZC9;H7BYI2;C9JHQ1;H7C1I3;H7C051	Q9NZC9;H7BYI2	SWI/SNF-related matrix-associated actin-dependent regulator of chromatin subfamily A-like protein 1	SMARCAL1	sp|Q9NZC9|SMAL1_HUMAN SWI/SNF-related matrix-associated actin-dependent regulator of chromatin subfamily A-like protein 1 OS=Homo sapiens OX=9606 GN=SMARCAL1 PE=1 SV=1;tr|H7BYI2|H7BYI2_HUMAN HepA-related protein (Fragment) OS=Homo sapiens OX=9606 GN=SMARCA	5	14	14	14	15.2	105.94	954	114.21	15.2	340170000	6418200
D6R9P3;D6RD18;B4DMY3;D6RBZ0;Q53F64;Q99729	D6R9P3;D6RD18;B4DMY3;D6RBZ0;Q53F64;Q99729	Heterogeneous nuclear ribonucleoprotein A/B	HNRNPAB	tr|D6R9P3|D6R9P3_HUMAN Heterogeneous nuclear ribonucleoprotein A/B OS=Homo sapiens OX=9606 GN=HNRNPAB PE=1 SV=1;tr|D6RD18|D6RD18_HUMAN Heterogeneous nuclear ribonucleoprotein A/B OS=Homo sapiens OX=9606 GN=HNRNPAB PE=1 SV=1;tr|B4DMY3|B4DMY3_HUMAN cDNA FLJ6	6	12	11	11	28.9	30.302	280	107.73	28.9	2246400000	160460000
Q9H668	Q9H668	CST complex subunit STN1	OBFC1	sp|Q9H668|STN1_HUMAN CST complex subunit STN1 OS=Homo sapiens OX=9606 GN=STN1 PE=1 SV=2	1	14	14	14	32.6	42.119	368	106.78	32.6	563050000	24480000
Q7Z2W4;A0A514C937;A8K9U6;C9J6P4	Q7Z2W4;A0A514C937;A8K9U6;C9J6P4	Zinc finger CCCH-type antiviral protein 1	ZC3HAV1	sp|Q7Z2W4|ZCCHV_HUMAN Zinc finger CCCH-type antiviral protein 1 OS=Homo sapiens OX=9606 GN=ZC3HAV1 PE=1 SV=3;tr|A0A514C937|A0A514C937_HUMAN Zinc finger CCCH-type antiviral protein 1 isoform 4 OS=Homo sapiens OX=9606 GN=ZC3HAV1 PE=2 SV=1;tr|A8K9U6|A8K9U6_HU	4	13	13	13	14.3	101.43	902	106.58	14.3	1045200000	15837000
Q9Y6M1;F8W930;B4DKT5	Q9Y6M1;F8W930;B4DKT5	Insulin-like growth factor 2 mRNA-binding protein 2	IGF2BP2	sp|Q9Y6M1|IF2B2_HUMAN Insulin-like growth factor 2 mRNA-binding protein 2 OS=Homo sapiens OX=9606 GN=IGF2BP2 PE=1 SV=2;tr|F8W930|F8W930_HUMAN Insulin-like growth factor 2 mRNA-binding protein 2 OS=Homo sapiens OX=9606 GN=IGF2BP2 PE=1 SV=1;tr|B4DKT5|B4DKT5_	3	12	9	9	22.4	66.121	599	105.76	22.4	871730000	25639000
P08238;A0A024RD80;Q6PK50;B4DMA2;B4DGL0;O14942;Q58FF8;Q58FF7;Q8TBA7;F8W026;B4DQX3;Q86U12;Q96HX7;O75322;Q9H6X9;A8K3W9	P08238;A0A024RD80;Q6PK50;B4DMA2;B4DGL0	Heat shock protein HSP 90-beta	HSP90AB1	sp|P08238|HS90B_HUMAN Heat shock protein HSP 90-beta OS=Homo sapiens OX=9606 GN=HSP90AB1 PE=1 SV=4;tr|A0A024RD80|A0A024RD80_HUMAN Heat shock protein 90kDa alpha (Cytosolic), class B member 1, isoform CRA_a OS=Homo sapiens OX=9606 GN=HSP90AB1 PE=3 SV=1;tr|Q	16	13	13	4	18.5	83.263	724	104.09	18.5	1510500000	39751000
Q9H9A7;A0A0A0MSU3	Q9H9A7;A0A0A0MSU3	RecQ-mediated genome instability protein 1	RMI1	sp|Q9H9A7|RMI1_HUMAN RecQ-mediated genome instability protein 1 OS=Homo sapiens OX=9606 GN=RMI1 PE=1 SV=3;tr|A0A0A0MSU3|A0A0A0MSU3_HUMAN RecQ-mediated genome instability protein 1 (Fragment) OS=Homo sapiens OX=9606 GN=RMI1 PE=1 SV=1	2	4	4	4	11.8	70.144	625	102.49	11.8	152500000	4765500
P57088;D6RAA6;A6QKW0;A0A024R9W7;H0Y8N0	P57088;D6RAA6;A6QKW0;A0A024R9W7;H0Y8N0	Transmembrane protein 33	TMEM33;SHINC3	sp|P57088|TMM33_HUMAN Transmembrane protein 33 OS=Homo sapiens OX=9606 GN=TMEM33 PE=1 SV=2;tr|D6RAA6|D6RAA6_HUMAN Transmembrane protein 33 (Fragment) OS=Homo sapiens OX=9606 GN=TMEM33 PE=1 SV=1;tr|A6QKW0|A6QKW0_HUMAN SHINC3 OS=Homo sapiens OX=9606 GN=SHINC	5	2	2	2	8.9	27.978	247	101.59	8.9	56127000	4677200
Q13303;A0A590UJB6;A0A5F9UN28;B2R615;A1PR14;B2R776;A0A590UJJ4;A8K1X9;Q6FG44;Q6FG22;B0AZM0;A0A590UJB8;A0A590UJY1;Q5TG78;Q5TG84;A0A590UJU1;Q5TG81;A0A590UJV4;B7Z8E5;C9JBV8;F8W6W4;Q5MJQ3;K7EIR5;A0A590UK89;K7EKU4;A0A590UJU4;C9JQ60;Q14722;B7Z435;A0A087X1P8	Q13303;A0A590UJB6;A0A5F9UN28;B2R615;A1PR14;B2R776;A0A590UJJ4;A8K1X9;Q6FG44;Q6FG22;B0AZM0	Voltage-gated potassium channel subunit beta-2	KCNAB2	sp|Q13303|KCAB2_HUMAN Voltage-gated potassium channel subunit beta-2 OS=Homo sapiens OX=9606 GN=KCNAB2 PE=1 SV=2;tr|A0A590UJB6|A0A590UJB6_HUMAN K(+) channel subunit beta-2 OS=Homo sapiens OX=9606 GN=KCNAB2 PE=1 SV=1;tr|A0A5F9UN28|A0A5F9UN28_HUMAN K(+) chan	30	9	9	9	24.5	41	367	101.14	24.5	337900000	16091000
P04844;B2RE46;B4DJL0;Q5JYR4;Q5JYR7;F2Z3K5	P04844;B2RE46;B4DJL0;Q5JYR4;Q5JYR7	Dolichyl-diphosphooligosaccharide--protein glycosyltransferase subunit 2	RPN2	sp|P04844|RPN2_HUMAN Dolichyl-diphosphooligosaccharide--protein glycosyltransferase subunit 2 OS=Homo sapiens OX=9606 GN=RPN2 PE=1 SV=3;tr|B2RE46|B2RE46_HUMAN Dolichyl-diphosphooligosaccharide--protein glycosyltransferase subunit 2 OS=Homo sapiens OX=9606	6	6	6	6	17.9	69.283	631	96.638	17.9	61941000	2382300
Q15393;A8K6V3;B3KQH1;B3KM77;J3QL37;J3QRB2;I3L4G7	Q15393;A8K6V3;B3KQH1;B3KM77	Splicing factor 3B subunit 3	SF3B3	sp|Q15393|SF3B3_HUMAN Splicing factor 3B subunit 3 OS=Homo sapiens OX=9606 GN=SF3B3 PE=1 SV=4;tr|A8K6V3|A8K6V3_HUMAN cDNA FLJ78677, highly similar to Homo sapiens splicing factor 3b, subunit 3, 130kDa (SF3B3), mRNA OS=Homo sapiens OX=9606 PE=2 SV=1;tr|B3KQ	7	14	14	14	14.5	135.58	1217	92.972	14.5	339990000	5666600
P23396;F2Z2S8;H0YF32;H0YCJ7;Q53G83;A7E2S3;E9PL09;Q9NQS8;E9PPU1;H0YEU2;E9PQ96;E9PJH4;E9PK82;H0YES8;E9PQX2;E9PSF4	P23396;F2Z2S8;H0YF32;H0YCJ7;Q53G83;A7E2S3;E9PL09;Q9NQS8;E9PPU1;H0YEU2	40S ribosomal protein S3	RPS3	sp|P23396|RS3_HUMAN 40S ribosomal protein S3 OS=Homo sapiens OX=9606 GN=RPS3 PE=1 SV=2;tr|F2Z2S8|F2Z2S8_HUMAN 40S ribosomal protein S3 OS=Homo sapiens OX=9606 GN=RPS3 PE=1 SV=1;tr|H0YF32|H0YF32_HUMAN 40S ribosomal protein S3 (Fragment) OS=Homo sapiens OX=9	16	6	6	6	30.5	26.688	243	91.462	30.5	275520000	14501000
P26641;Q53YD7;B4DSR4;B4DUK7;B4DUP0;Q2F838	P26641;Q53YD7;B4DSR4;B4DUK7	Elongation factor 1-gamma	EEF1G	sp|P26641|EF1G_HUMAN Elongation factor 1-gamma OS=Homo sapiens OX=9606 GN=EEF1G PE=1 SV=3;tr|Q53YD7|Q53YD7_HUMAN Elongation factor 1-gamma OS=Homo sapiens OX=9606 GN=EEF1G PE=2 SV=1;tr|B4DSR4|B4DSR4_HUMAN cDNA FLJ59973, highly similar to Elongation factor	6	5	5	5	9.8	50.118	437	89.939	9.8	37949000	1459600
P57723;C9J0A4;A0A024R2Y0;C9JZY3;Q9HCU2;Q9GZT1;C9JTY5;Q7Z4Y9;C9J5V4;C9IZV9;C9J7A9;C9JSA6;B3KM64	P57723;C9J0A4;A0A024R2Y0;C9JZY3;Q9HCU2;Q9GZT1;C9JTY5;Q7Z4Y9	Poly(rC)-binding protein 4	PCBP4	sp|P57723|PCBP4_HUMAN Poly(rC)-binding protein 4 OS=Homo sapiens OX=9606 GN=PCBP4 PE=2 SV=1;tr|C9J0A4|C9J0A4_HUMAN Poly(rC)-binding protein 4 OS=Homo sapiens OX=9606 GN=PCBP4 PE=1 SV=1;tr|A0A024R2Y0|A0A024R2Y0_HUMAN Poly(RC) binding protein 4, isoform CRA_	13	7	6	6	25.8	41.481	403	89.386	25.8	842080000	49534000
P78527;B4DL41	P78527	DNA-dependent protein kinase catalytic subunit	PRKDC	sp|P78527|PRKDC_HUMAN DNA-dependent protein kinase catalytic subunit OS=Homo sapiens OX=9606 GN=PRKDC PE=1 SV=3	2	9	9	9	2.8	469.08	4128	88.679	2.8	118230000	482580
O60506;Q05CK9;B2R8Z8;A0A7I2YQN2;A0A7I2V4Z0;Q59GL1;A0A7I2V309;A0A7I2V346;B7Z645;A0A7I2V2F2;A0A7I2YQV8;A0A7I2V5Q6;B7Z213;F6UXX1;O43390;B4DT28;A0A6Q8PH31;A0A6Q8PEX7;A0A6Q8PHG0;B2R7W4;B4DMB1;Q0VGD6;Q6MZS5;B4DMD1;A0A7I2V4J0	O60506;Q05CK9;B2R8Z8;A0A7I2YQN2;A0A7I2V4Z0;Q59GL1;A0A7I2V309;A0A7I2V346;B7Z645;A0A7I2V2F2;A0A7I2YQV8;A0A7I2V5Q6	Heterogeneous nuclear ribonucleoprotein Q	SYNCRIP	sp|O60506|HNRPQ_HUMAN Heterogeneous nuclear ribonucleoprotein Q OS=Homo sapiens OX=9606 GN=SYNCRIP PE=1 SV=2;tr|Q05CK9|Q05CK9_HUMAN SYNCRIP protein (Fragment) OS=Homo sapiens OX=9606 GN=SYNCRIP PE=2 SV=1;tr|B2R8Z8|B2R8Z8_HUMAN cDNA, FLJ94136, highly simila	25	10	10	10	20.1	69.602	623	87.656	20.1	371270000	9519900
P08195;F5GZS6;J3KPF3;B4E2Z3;A0A024R599;F5GZI0;H0YFS2;F5H867;F5H0E2;F5GZR9;H0YFX4;B4E3E4	P08195;F5GZS6;J3KPF3;B4E2Z3;A0A024R599	4F2 cell-surface antigen heavy chain	SLC3A2	sp|P08195|4F2_HUMAN 4F2 cell-surface antigen heavy chain OS=Homo sapiens OX=9606 GN=SLC3A2 PE=1 SV=3;tr|F5GZS6|F5GZS6_HUMAN 4F2 cell-surface antigen heavy chain OS=Homo sapiens OX=9606 GN=SLC3A2 PE=1 SV=1;tr|J3KPF3|J3KPF3_HUMAN 4F2 cell-surface antigen hea	12	9	9	9	20.3	67.993	630	79.087	20.3	153570000	4653700
Q9BYK8;A7E2C9	Q9BYK8;A7E2C9	Helicase with zinc finger domain 2	HELZ2;PRIC285	sp|Q9BYK8|HELZ2_HUMAN Helicase with zinc finger domain 2 OS=Homo sapiens OX=9606 GN=HELZ2 PE=1 SV=6;tr|A7E2C9|A7E2C9_HUMAN Peroxisomal proliferator-activated receptor A interacting complex 285 OS=Homo sapiens OX=9606 GN=PRIC285 PE=2 SV=1	2	12	12	12	5.8	294.65	2649	77.877	5.8	81788000	508000
Q8NFZ0;Q2TAK1;Q66K33;F6UZG9;Q14DG0;B3KV95;A0JLR1	Q8NFZ0;Q2TAK1;Q66K33;F6UZG9;Q14DG0;B3KV95	F-box only protein 18	FBXO18	sp|Q8NFZ0|FBH1_HUMAN F-box DNA helicase 1 OS=Homo sapiens OX=9606 GN=FBH1 PE=1 SV=2;tr|Q2TAK1|Q2TAK1_HUMAN DNA helicase OS=Homo sapiens OX=9606 GN=FBXO18 PE=2 SV=1;tr|Q66K33|Q66K33_HUMAN DNA helicase (Fragment) OS=Homo sapiens OX=9606 GN=FBXO18 PE=2 SV=1;t	7	10	10	10	11.6	117.68	1043	76.341	11.6	224850000	3459200
P04843;Q6IBR0;Q53EP4;B4DNJ5;B7Z4L4;Q96HX3;B4DL99;F8WF32	P04843;Q6IBR0;Q53EP4;B4DNJ5;B7Z4L4;Q96HX3;B4DL99	Dolichyl-diphosphooligosaccharide--protein glycosyltransferase subunit 1	RPN1	sp|P04843|RPN1_HUMAN Dolichyl-diphosphooligosaccharide--protein glycosyltransferase subunit 1 OS=Homo sapiens OX=9606 GN=RPN1 PE=1 SV=1;tr|Q6IBR0|Q6IBR0_HUMAN Dolichyl-diphosphooligosaccharide--protein glycosyltransferase subunit 1 OS=Homo sapiens OX=9606	8	7	7	7	17.6	68.569	607	76.166	17.6	65411000	1595400
Q9NUX5;Q5MJ35;Q5MJ32;A0A590UJP0;Q5MJ34;A0A590UJF7;A0A590UJF2;B7Z7M5;A0A024R739;C9JPG9;A8MTK3;V9GZ00;A0A590UJM4;Q5MJ33;A0A590UJR1	Q9NUX5;Q5MJ35;Q5MJ32;A0A590UJP0;Q5MJ34;A0A590UJF7;A0A590UJF2;B7Z7M5;A0A024R739;C9JPG9;A8MTK3	Protection of telomeres protein 1	POT1	sp|Q9NUX5|POTE1_HUMAN Protection of telomeres protein 1 OS=Homo sapiens OX=9606 GN=POT1 PE=1 SV=1;tr|Q5MJ35|Q5MJ35_HUMAN Protection of telomeres protein 1 OS=Homo sapiens OX=9606 GN=POT1 PE=1 SV=1;tr|Q5MJ32|Q5MJ32_HUMAN Protection of telomeres protein 1 OS	15	5	5	5	11.2	71.441	634	75.803	11.2	210670000	5852100
P11940;A0A7I2YQ88;B4DZW4;E7EQV3;A0A7I2V649;A0A024R9E2;H0YAR2;A0A024R9C1;B3KT93;A0A7I2V4N4;A0A087WTT1;A0A7I2YQE4;E7ERJ7;B4DQX0;A0A7I2YQ90;B1ANR0;Q9H361;Q13310;H0YB86;Q2VIP3;A0A7I2V4L7;Q5VX58;Q3ZCS4;Q6IQ30;E5RGH3;H0YBN4;A0A6Q8JFT6;E5RH24;E5RJB9;H0Y5F5;A0A7I2V598;Q4VXU2;A0A7I2V5W9;H0YAP2;E5RHG7;Q53GL4;H0YEU6;Q59GZ7;A0A7I2V4V6;B4DM75;Q3B867;A0A6I8PLA1;Q147Y3;A0A6Q8JFV4;A0A6I8PS38;B1ANR1;H0YCC8;Q96DU9…	P11940;A0A7I2YQ88;B4DZW4;E7EQV3;A0A7I2V649;A0A024R9E2;H0YAR2;A0A024R9C1;B3KT93;A0A7I2V4N4;A0A087WTT1;A0A7I2YQE4;E7ERJ7;B4DQX0;A0A7I2YQ90	Polyadenylate-binding protein 1;Polyadenylate-binding protein	PABPC1	sp|P11940|PABP1_HUMAN Polyadenylate-binding protein 1 OS=Homo sapiens OX=9606 GN=PABPC1 PE=1 SV=2;tr|A0A7I2YQ88|A0A7I2YQ88_HUMAN Poly(A) binding protein, cytoplasmic 1, isoform CRA_e OS=Homo sapiens OX=9606 GN=PABPC1 PE=4 SV=1;tr|B4DZW4|B4DZW4_HUMAN Polyad	49	8	8	8	16.2	70.67	636	74.29	16.2	75138000	1747400
O14979;B4DTA2;A0A087WUK2;A0A024RDB5;B4DGN3	O14979;B4DTA2;A0A087WUK2;A0A024RDB5	Heterogeneous nuclear ribonucleoprotein D-like	HNRNPDL	sp|O14979|HNRDL_HUMAN Heterogeneous nuclear ribonucleoprotein D-like OS=Homo sapiens OX=9606 GN=HNRNPDL PE=1 SV=3;tr|B4DTA2|B4DTA2_HUMAN cDNA FLJ60148, highly similar to Homo sapiens heterogeneous nuclear ribonucleoprotein D-like (HNRPDL), transcript varia	5	11	11	11	17.6	46.437	420	73.611	17.6	2550600000	110900000
P13010;Q53T09	P13010;Q53T09	X-ray repair cross-complementing protein 5	XRCC5	sp|P13010|XRCC5_HUMAN X-ray repair cross-complementing protein 5 OS=Homo sapiens OX=9606 GN=XRCC5 PE=1 SV=3;tr|Q53T09|Q53T09_HUMAN Uncharacterized protein XRCC5 (Fragment) OS=Homo sapiens OX=9606 GN=XRCC5 PE=3 SV=1	2	5	5	5	9.4	82.704	732	71.88	9.4	76466000	1737900
Q9HCE1;B7Z700;Q5JR04;B3KQ43	Q9HCE1;B7Z700;Q5JR04;B3KQ43	Putative helicase MOV-10	MOV10	sp|Q9HCE1|MOV10_HUMAN Helicase MOV-10 OS=Homo sapiens OX=9606 GN=MOV10 PE=1 SV=2;tr|B7Z700|B7Z700_HUMAN RNA helicase OS=Homo sapiens OX=9606 PE=2 SV=1;tr|Q5JR04|Q5JR04_HUMAN RNA helicase OS=Homo sapiens OX=9606 GN=MOV10 PE=1 SV=1;tr|B3KQ43|B3KQ43_HUMAN RNA	4	5	5	5	7.9	113.67	1003	69.654	7.9	54997000	872980
P53621;A0A3B3ISC6;A0A3B3IT15;A0A3B3IS84;A0A3B3IU89;A0A3B3ITV3;A0A3B3ISK1;A0A3B3IU78	P53621;A0A3B3ISC6;A0A3B3IT15;A0A3B3IS84;A0A3B3IU89;A0A3B3ITV3;A0A3B3ISK1	Coatomer subunit alpha;Xenin;Proxenin	COPA	sp|P53621|COPA_HUMAN Coatomer subunit alpha OS=Homo sapiens OX=9606 GN=COPA PE=1 SV=2;tr|A0A3B3ISC6|A0A3B3ISC6_HUMAN Coatomer subunit alpha (Fragment) OS=Homo sapiens OX=9606 GN=COPA PE=1 SV=1;tr|A0A3B3IT15|A0A3B3IT15_HUMAN Coatomer subunit alpha OS=Homo s	8	8	8	8	7.8	138.34	1224	69.104	7.8	144380000	1899700
Q96PK6;A0A0S2Z4Z0;A0A0S2Z567;A0A0A6YYI9;A0A0S2Z5V2;F8WDX3;A0A0A0MSL8;B8ZZ74;Q59GV2	Q96PK6;A0A0S2Z4Z0;A0A0S2Z567;A0A0A6YYI9;A0A0S2Z5V2;F8WDX3;A0A0A0MSL8;B8ZZ74	RNA-binding protein 14	RBM14;RBM14-RBM4	sp|Q96PK6|RBM14_HUMAN RNA-binding protein 14 OS=Homo sapiens OX=9606 GN=RBM14 PE=1 SV=2;tr|A0A0S2Z4Z0|A0A0S2Z4Z0_HUMAN RNA binding motif protein 14 isoform 1 (Fragment) OS=Homo sapiens OX=9606 GN=RBM14 PE=2 SV=1;tr|A0A0S2Z567|A0A0S2Z567_HUMAN RNA binding m	9	11	11	11	13.6	69.491	669	69	13.6	818300000	31473000
Q96DH6;B4DHE8;A0A6Q8PF05;J3KTC1;A0A6Q8PHT3;J3QKT5;A0A6Q8PFU8;B4DM51;O43347;A0A6Q8PGD8;H0YHB7	Q96DH6;B4DHE8;A0A6Q8PF05;J3KTC1;A0A6Q8PHT3;J3QKT5;A0A6Q8PFU8;B4DM51	RNA-binding protein Musashi homolog 2	MSI2	sp|Q96DH6|MSI2H_HUMAN RNA-binding protein Musashi homolog 2 OS=Homo sapiens OX=9606 GN=MSI2 PE=1 SV=1;tr|B4DHE8|B4DHE8_HUMAN RNA-binding protein Musashi homolog 2 OS=Homo sapiens OX=9606 GN=MSI2 PE=1 SV=1;tr|A0A6Q8PF05|A0A6Q8PF05_HUMAN RNA-binding protein	11	4	4	4	16.8	35.196	328	68.934	16.8	113680000	8744800
Q02543;M0R117;B4DM74;M0R3D6;B4DM94;M0R1A7;B4DUV3;Q53HD3;B2R4C0;Q32XH3;M0R0P7;Q76N54	Q02543;M0R117;B4DM74;M0R3D6;B4DM94;M0R1A7;B4DUV3;Q53HD3;B2R4C0;Q32XH3;M0R0P7	60S ribosomal protein L18a	RPL18A	sp|Q02543|RL18A_HUMAN 60S ribosomal protein L18a OS=Homo sapiens OX=9606 GN=RPL18A PE=1 SV=2;tr|M0R117|M0R117_HUMAN 60S ribosomal protein L18a OS=Homo sapiens OX=9606 GN=RPL18A PE=1 SV=1;tr|B4DM74|B4DM74_HUMAN 60S ribosomal protein L18a OS=Homo sapiens OX=	12	9	9	9	41.5	20.762	176	68.784	41.5	1110400000	85415000
Q15758;Q71UA6;Q59ES3;M0QXM4;M0QX44;B4DE27	Q15758;Q71UA6;Q59ES3;M0QXM4	Neutral amino acid transporter B(0);Amino acid transporter	SLC1A5	sp|Q15758|AAAT_HUMAN Neutral amino acid transporter B(0) OS=Homo sapiens OX=9606 GN=SLC1A5 PE=1 SV=2;tr|Q71UA6|Q71UA6_HUMAN Amino acid transporter OS=Homo sapiens OX=9606 GN=SLC1A5 PE=2 SV=1;tr|Q59ES3|Q59ES3_HUMAN Amino acid transporter (Fragment) OS=Homo	6	3	3	3	8.7	56.598	541	68.343	8.7	71386000	4199200
Q8N5C6;B3KPM8;B7ZAA7;B7Z6X7	Q8N5C6;B3KPM8;B7ZAA7;B7Z6X7	S1 RNA-binding domain-containing protein 1	SRBD1	sp|Q8N5C6|SRBD1_HUMAN S1 RNA-binding domain-containing protein 1 OS=Homo sapiens OX=9606 GN=SRBD1 PE=1 SV=2;tr|B3KPM8|B3KPM8_HUMAN cDNA FLJ31974 fis, clone NT2RP7008167, weakly similar to 85.1 kDa PROTEIN IN GREB-FEOA INTERGENIC REGION OS=Homo sapiens OX=9	4	8	8	8	9.4	111.77	995	68.038	9.4	100250000	1542400
Q9BX63;J3QKX0;J3KS24	Q9BX63	Fanconi anemia group J protein	BRIP1	sp|Q9BX63|FANCJ_HUMAN Fanconi anemia group J protein OS=Homo sapiens OX=9606 GN=BRIP1 PE=1 SV=2	3	6	6	6	6.2	140.87	1249	67.746	6.2	81573000	926970
P35579;B4E3S1;Q86XU5;A0A024R1N1;A0A0U4BW16;B1AH99;Q5BKV1	P35579;B4E3S1;Q86XU5;A0A024R1N1;A0A0U4BW16	Myosin-9	MYH9	sp|P35579|MYH9_HUMAN Myosin-9 OS=Homo sapiens OX=9606 GN=MYH9 PE=1 SV=4;tr|B4E3S1|B4E3S1_HUMAN cDNA FLJ57040, highly similar to Myosin-9 OS=Homo sapiens OX=9606 PE=2 SV=1;tr|Q86XU5|Q86XU5_HUMAN MYH9 protein (Fragment) OS=Homo sapiens OX=9606 GN=MYH9 PE=2 S	7	3	3	3	3.3	226.53	1960	67.69	3.3	198470000	1538600
P15880;Q6IPX5;H0YEN5;Q3KQT6;Q8N5L9;Q8J014;Q9BSW5;E9PQD7;E9PM36;O60249;I3L404;Q8NI62;E9PMM9;E9PPT0;A4D0Y7;Q8NI61;Q6ZNN8	P15880;Q6IPX5;H0YEN5;Q3KQT6;Q8N5L9;Q8J014;Q9BSW5;E9PQD7;E9PM36;O60249;I3L404	40S ribosomal protein S2	RPS2;rps2	sp|P15880|RS2_HUMAN 40S ribosomal protein S2 OS=Homo sapiens OX=9606 GN=RPS2 PE=1 SV=2;tr|Q6IPX5|Q6IPX5_HUMAN 40S ribosomal protein S2 OS=Homo sapiens OX=9606 GN=RPS2 PE=2 SV=1;tr|H0YEN5|H0YEN5_HUMAN 40S ribosomal protein S2 (Fragment) OS=Homo sapiens OX=9	17	9	9	9	33.1	31.324	293	65.215	33.1	681760000	30989000
P25705;V9HW26;K7EK77;B4DGW3;K7ERX7;K7EQH4;K7EJP1;K7ENJ4	P25705;V9HW26;K7EK77	ATP synthase subunit alpha, mitochondrial;ATP synthase subunit alpha	ATP5A1;HEL-S-123m	sp|P25705|ATPA_HUMAN ATP synthase subunit alpha, mitochondrial OS=Homo sapiens OX=9606 GN=ATP5F1A PE=1 SV=1;tr|V9HW26|V9HW26_HUMAN ATP synthase subunit alpha OS=Homo sapiens OX=9606 GN=HEL-S-123m PE=1 SV=1;tr|K7EK77|K7EK77_HUMAN ATP synthase subunit alpha,	8	7	7	7	16.8	59.75	553	63.987	16.8	169940000	4720700
Q14192;Q6I9R8;Q2TSB7;Q2XQU9;I0CE67;Q53T40;Q53QP3;C9J3S8;F8WDA8;U3KQT4	Q14192;Q6I9R8;Q2TSB7;Q2XQU9;I0CE67;Q53T40	Four and a half LIM domains protein 2	FHL2;AAG11	sp|Q14192|FHL2_HUMAN Four and a half LIM domains protein 2 OS=Homo sapiens OX=9606 GN=FHL2 PE=1 SV=3;tr|Q6I9R8|Q6I9R8_HUMAN FHL2 protein OS=Homo sapiens OX=9606 GN=FHL2 PE=2 SV=1;tr|Q2TSB7|Q2TSB7_HUMAN Aging-associated gene 11 OS=Homo sapiens OX=9606 GN=AA	10	9	9	9	40.9	32.193	279	63.817	40.9	185970000	8453200
Q9NSU2;Q6IAN5;Q5TZT0;C9J052	Q9NSU2;Q6IAN5;Q5TZT0	Three-prime repair exonuclease 1	TREX1	sp|Q9NSU2|TREX1_HUMAN Three-prime repair exonuclease 1 OS=Homo sapiens OX=9606 GN=TREX1 PE=1 SV=2;tr|Q6IAN5|Q6IAN5_HUMAN TREX1 protein OS=Homo sapiens OX=9606 GN=TREX1 PE=2 SV=1;tr|Q5TZT0|Q5TZT0_HUMAN Three prime repair exonuclease 1 OS=Homo sapiens OX=960	4	7	7	7	28.7	33.212	314	63.679	28.7	311480000	16394000
P09382;A0A384MR27;F8WEI7	P09382;A0A384MR27	Galectin-1	LGALS1	sp|P09382|LEG1_HUMAN Galectin-1 OS=Homo sapiens OX=9606 GN=LGALS1 PE=1 SV=2;tr|A0A384MR27|A0A384MR27_HUMAN Galectin OS=Homo sapiens OX=9606 PE=2 SV=1	3	5	5	5	46.7	14.716	135	62.797	46.7	239750000	23975000
Q9H0U3;B4DH58;A0A087WU53;A8MUP5;Q96SP2	Q9H0U3;B4DH58;A0A087WU53;A8MUP5;Q96SP2	Magnesium transporter protein 1	MAGT1	sp|Q9H0U3|MAGT1_HUMAN Magnesium transporter protein 1 OS=Homo sapiens OX=9606 GN=MAGT1 PE=1 SV=1;tr|B4DH58|B4DH58_HUMAN Dolichyl-diphosphooligosaccharide--protein glycosyltransferase subunit MAGT1 OS=Homo sapiens OX=9606 PE=2 SV=1;tr|A0A087WU53|A0A087WU53_	5	4	4	4	12.2	38.036	335	61.227	12.2	75370000	4710600
Q12905;B4DY09;Q53FG3;F4ZW63;F4ZW62;X6R6Z1;A0A0A0MRL0	Q12905;B4DY09;Q53FG3;F4ZW63;F4ZW62;X6R6Z1	Interleukin enhancer-binding factor 2	ILF2	sp|Q12905|ILF2_HUMAN Interleukin enhancer-binding factor 2 OS=Homo sapiens OX=9606 GN=ILF2 PE=1 SV=2;tr|B4DY09|B4DY09_HUMAN Interleukin enhancer-binding factor 2 OS=Homo sapiens OX=9606 GN=ILF2 PE=1 SV=1;tr|Q53FG3|Q53FG3_HUMAN Interleukin enhancer binding	7	4	4	4	14.1	43.062	390	61.097	14.1	51361000	2445700
Q01130;J3QL05;J3KP15;Q53FN0;A0A024R8U5;B3KX15;Q6NXQ0;Q8N220;B3KVY2;B3KUF7;Q8NAK9;B3KUY1;Q9BRL6;A0A024R3A8;A4D2F6;A4D2F7	Q01130;J3QL05;J3KP15;Q53FN0;A0A024R8U5;B3KX15;Q6NXQ0;Q8N220;B3KVY2;B3KUF7;Q8NAK9;B3KUY1	Serine/arginine-rich splicing factor 2	SRSF2;SFRS2	sp|Q01130|SRSF2_HUMAN Serine/arginine-rich splicing factor 2 OS=Homo sapiens OX=9606 GN=SRSF2 PE=1 SV=4;tr|J3QL05|J3QL05_HUMAN Serine/arginine-rich splicing factor 2 (Fragment) OS=Homo sapiens OX=9606 GN=SRSF2 PE=1 SV=1;tr|J3KP15|J3KP15_HUMAN Serine/argini	16	5	5	5	22.2	25.476	221	60.424	22.2	2421000000	220090000
Q96IX5	Q96IX5	Up-regulated during skeletal muscle growth protein 5	USMG5	sp|Q96IX5|ATPMK_HUMAN ATP synthase membrane subunit K, mitochondrial OS=Homo sapiens OX=9606 GN=ATP5MK PE=1 SV=1	1	2	2	2	43.1	6.4575	58	60.359	43.1	88380000	29460000
A8MPP1;Q2NKM7;Q92771;Q7KYX3;F5GXJ8;F6WZM0;F5H235;B4DZY1;C9K0E8;B4DMS8;B4E115;B4DK70	A8MPP1;Q2NKM7;Q92771	Putative ATP-dependent RNA helicase DDX11-like protein 8;Putative ATP-dependent RNA helicase DDX12	DDX11L8;DDX11;DDX12P	sp|A8MPP1|D11L8_HUMAN Putative ATP-dependent RNA helicase DDX11-like protein 8 OS=Homo sapiens OX=9606 GN=DDX11L8 PE=1 SV=1;tr|Q2NKM7|Q2NKM7_HUMAN DDX11 protein OS=Homo sapiens OX=9606 GN=DDX11 PE=2 SV=1;sp|Q92771|DDX12_HUMAN Putative ATP-dependent RNA hel	12	7	7	1	9.6	101.81	907	58.774	9.6	153790000	2563200
P81605	P81605	Dermcidin;Survival-promoting peptide;DCD-1	DCD	sp|P81605|DCD_HUMAN Dermcidin OS=Homo sapiens OX=9606 GN=DCD PE=1 SV=2	1	4	4	4	35.5	11.284	110	58.098	35.5	343260000	49036000
P39656;A0A0C4DGS1;A0A024RAD5;U3KQ84	P39656;A0A0C4DGS1;A0A024RAD5;U3KQ84	Dolichyl-diphosphooligosaccharide--protein glycosyltransferase 48 kDa subunit	DDOST	sp|P39656|OST48_HUMAN Dolichyl-diphosphooligosaccharide--protein glycosyltransferase 48 kDa subunit OS=Homo sapiens OX=9606 GN=DDOST PE=1 SV=4;tr|A0A0C4DGS1|A0A0C4DGS1_HUMAN Dolichyl-diphosphooligosaccharide--protein glycosyltransferase 48 kDa subunit OS=H	4	6	6	6	14.7	50.8	456	56.868	14.7	71491000	2647800
Q15434;F8W1T6;B7Z5Y7;A0A1W2PQV1;F8VQS9;F5H5C8;B7Z1F3;F8VV01;B7Z974	Q15434;F8W1T6;B7Z5Y7	RNA-binding motif, single-stranded-interacting protein 2	RBMS2	sp|Q15434|RBMS2_HUMAN RNA-binding motif, single-stranded-interacting protein 2 OS=Homo sapiens OX=9606 GN=RBMS2 PE=1 SV=1;tr|F8W1T6|F8W1T6_HUMAN RNA-binding motif, single-stranded-interacting protein 2 OS=Homo sapiens OX=9606 GN=RBMS2 PE=1 SV=1;tr|B7Z5Y7|B	9	6	4	4	17.2	43.958	407	55.663	17.2	523860000	29103000
P12956;B4DE32;B1AHC9;A0A024R1N4;B4E356;B2RDN9;Q6IC76	P12956;B4DE32;B1AHC9;A0A024R1N4;B4E356;B2RDN9	X-ray repair cross-complementing protein 6	XRCC6	sp|P12956|XRCC6_HUMAN X-ray repair cross-complementing protein 6 OS=Homo sapiens OX=9606 GN=XRCC6 PE=1 SV=2;tr|B4DE32|B4DE32_HUMAN ATP-dependent DNA helicase 2 subunit 1 OS=Homo sapiens OX=9606 PE=2 SV=1;tr|B1AHC9|B1AHC9_HUMAN ATP-dependent DNA helicase 2	7	5	5	5	11	69.842	609	52.647	11	39271000	981770
O75533;Q9NTB4;H7C341;Q7Z497	O75533	Splicing factor 3B subunit 1	SF3B1	sp|O75533|SF3B1_HUMAN Splicing factor 3B subunit 1 OS=Homo sapiens OX=9606 GN=SF3B1 PE=1 SV=3	4	7	7	7	6.7	145.83	1304	52.115	6.7	109770000	1503800
K7EJS2;K7EL09;K7EIL0;D3U720;Q86WV5	K7EJS2;K7EL09;K7EIL0;D3U720;Q86WV5	CST complex subunit TEN1	TEN1	tr|K7EJS2|K7EJS2_HUMAN CST complex subunit TEN1 (Fragment) OS=Homo sapiens OX=9606 GN=TEN1 PE=1 SV=8;tr|K7EL09|K7EL09_HUMAN CST complex subunit TEN1 OS=Homo sapiens OX=9606 GN=TEN1 PE=1 SV=1;tr|K7EIL0|K7EIL0_HUMAN CST complex subunit TEN1 (Fragment) OS=Hom	5	2	2	2	58.2	6.2121	55	52.085	58.2	40218000	13406000
Q6NSI4;A8K6R5;B1AQ74	Q6NSI4;A8K6R5	Uncharacterized protein CXorf57	CXorf57	sp|Q6NSI4|RADX_HUMAN RPA-related protein RADX OS=Homo sapiens OX=9606 GN=RADX PE=1 SV=2;tr|A8K6R5|A8K6R5_HUMAN cDNA FLJ77568 OS=Homo sapiens OX=9606 PE=2 SV=1	3	6	6	6	8.7	97.553	855	51.444	8.7	41886000	837710
Q9UQ80;A8K6Y1;Q6PIN5;A0A024RB85;Q05D08	Q9UQ80;A8K6Y1;Q6PIN5;A0A024RB85;Q05D08	Proliferation-associated protein 2G4	PA2G4	sp|Q9UQ80|PA2G4_HUMAN Proliferation-associated protein 2G4 OS=Homo sapiens OX=9606 GN=PA2G4 PE=1 SV=3;tr|A8K6Y1|A8K6Y1_HUMAN cDNA FLJ75526, highly similar to Homo sapiens proliferation-associated 2G4, 38kDa (PA2G4), mRNA (Fragment) OS=Homo sapiens OX=9606	5	2	2	2	5.6	43.786	394	51.124	5.6	67340000	2805800
P11498;A0A024R5C5;A0A494C016	P11498;A0A024R5C5	Pyruvate carboxylase, mitochondrial;Pyruvate carboxylase	PC	sp|P11498|PYC_HUMAN Pyruvate carboxylase, mitochondrial OS=Homo sapiens OX=9606 GN=PC PE=1 SV=2;tr|A0A024R5C5|A0A024R5C5_HUMAN Pyruvate carboxylase OS=Homo sapiens OX=9606 GN=PC PE=4 SV=1	3	5	5	5	5.6	129.63	1178	50.938	5.6	141140000	2075600
Q13643;Q96C98;Q9P100	Q13643;Q96C98;Q9P100	Four and a half LIM domains protein 3	FHL3	sp|Q13643|FHL3_HUMAN Four and a half LIM domains protein 3 OS=Homo sapiens OX=9606 GN=FHL3 PE=1 SV=4;tr|Q96C98|Q96C98_HUMAN FHL3 protein OS=Homo sapiens OX=9606 GN=FHL3 PE=1 SV=1;tr|Q9P100|Q9P100_HUMAN LIM-only protein FHL3 OS=Homo sapiens OX=9606 GN=FHL3	3	4	4	4	17.1	31.192	280	50.098	17.1	84435000	5629000
Q9BYJ9;B3KTL8;B4DT65	Q9BYJ9;B3KTL8;B4DT65	YTH domain-containing family protein 1	YTHDF1	sp|Q9BYJ9|YTHD1_HUMAN YTH domain-containing family protein 1 OS=Homo sapiens OX=9606 GN=YTHDF1 PE=1 SV=1;tr|B3KTL8|B3KTL8_HUMAN cDNA FLJ38476 fis, clone FEBRA2022504, highly similar to YTH domain protein 1 OS=Homo sapiens OX=9606 PE=2 SV=1;tr|B4DT65|B4DT65	3	6	4	2	11.1	60.873	559	50.073	11.1	147380000	6407800
P45880;B4DKM5;A0A0A0MR02;A0A024QZT0;A0A024QZN9;Q5JSD2;Q5JSD1;A2A3S1	P45880;B4DKM5;A0A0A0MR02;A0A024QZT0;A0A024QZN9;Q5JSD2;Q5JSD1	Voltage-dependent anion-selective channel protein 2	VDAC2	sp|P45880|VDAC2_HUMAN Voltage-dependent anion-selective channel protein 2 OS=Homo sapiens OX=9606 GN=VDAC2 PE=1 SV=2;tr|B4DKM5|B4DKM5_HUMAN Outer mitochondrial membrane protein porin 2 OS=Homo sapiens OX=9606 PE=2 SV=1;tr|A0A0A0MR02|A0A0A0MR02_HUMAN Outer	8	7	7	7	29.9	31.566	294	49.213	29.9	151000000	8882500
P27824;H0Y9Q7;D6RAQ8;D6RAU8;D6RB85;D6RDP7;Q16094;D6RHJ3;D6RD16;D6RFL1;H0Y9H1;D6RGY2;Q6ZP56	P27824	Calnexin	CANX	sp|P27824|CALX_HUMAN Calnexin OS=Homo sapiens OX=9606 GN=CANX PE=1 SV=2	13	7	7	7	14.9	67.567	592	48.418	14.9	170830000	4617000
P18124;A8MUD9;A0A024R814;O95036	P18124;A8MUD9;A0A024R814;O95036	60S ribosomal protein L7	RPL7;WUGSC:H_RG054D04.1	sp|P18124|RL7_HUMAN 60S ribosomal protein L7 OS=Homo sapiens OX=9606 GN=RPL7 PE=1 SV=1;tr|A8MUD9|A8MUD9_HUMAN 60S ribosomal protein L7 OS=Homo sapiens OX=9606 GN=RPL7 PE=1 SV=1;tr|A0A024R814|A0A024R814_HUMAN Ribosomal protein L7, isoform CRA_a OS=Homo sapi	4	5	5	5	25.4	29.225	248	47.567	25.4	123310000	7706600
A0A5F9ZH79;A0A024QZM0;A0A5F9ZHP1;B7Z518;Q8N9N2;B3KU20;H0YCB3;H0YE76;A0A5F9ZI10;A0A5K1VW55;A0A5F9ZI37;E9PM82;H0YER2;E9PQZ6;E9PR40;E9PKM6	A0A5F9ZH79;A0A024QZM0;A0A5F9ZHP1;B7Z518;Q8N9N2;B3KU20;H0YCB3;H0YE76;A0A5F9ZI10;A0A5K1VW55;A0A5F9ZI37	Activating signal cointegrator 1 complex subunit 1	ASCC1	tr|A0A5F9ZH79|A0A5F9ZH79_HUMAN Activating signal cointegrator 1 complex subunit 1 OS=Homo sapiens OX=9606 GN=ASCC1 PE=1 SV=1;tr|A0A024QZM0|A0A024QZM0_HUMAN Activating signal cointegrator 1 complex subunit 1, isoform CRA_a OS=Homo sapiens OX=9606 GN=ASCC1 P	16	7	7	7	22.4	36.876	317	47.229	22.4	275610000	13781000
P35232;Q6PUJ7;Q6FHP5;Q53FV0;A8K401;E7ESE2;E9PCW0;C9JZ20;C9JW96;A8K9G2;Q9BSE8	P35232;Q6PUJ7;Q6FHP5;Q53FV0;A8K401;E7ESE2;E9PCW0;C9JZ20;C9JW96	Prohibitin	PHB;HEL-S-54e	sp|P35232|PHB_HUMAN Prohibitin OS=Homo sapiens OX=9606 GN=PHB PE=1 SV=1;tr|Q6PUJ7|Q6PUJ7_HUMAN Prohibitin OS=Homo sapiens OX=9606 GN=HEL-215 PE=2 SV=1;tr|Q6FHP5|Q6FHP5_HUMAN Prohibitin (Fragment) OS=Homo sapiens OX=9606 GN=PHB PE=2 SV=1;tr|Q53FV0|Q53FV0_HU	11	6	6	6	24.6	29.804	272	47.09	24.6	112570000	5924500
O43169;Q5HYD9;H3BUX2;D6RFH4;J3QR91	O43169;Q5HYD9;H3BUX2;D6RFH4	Cytochrome b5 type B	CYB5B;DKFZp686M0619	sp|O43169|CYB5B_HUMAN Cytochrome b5 type B OS=Homo sapiens OX=9606 GN=CYB5B PE=1 SV=3;tr|Q5HYD9|Q5HYD9_HUMAN Uncharacterized protein DKFZp686M0619 (Fragment) OS=Homo sapiens OX=9606 GN=DKFZp686M0619 PE=2 SV=1;tr|H3BUX2|H3BUX2_HUMAN Cytochrome b5 type B OS=	5	3	3	3	41.3	16.694	150	47.028	41.3	35910000	3990000
P21796;A0A1L1UHR1;B3KTS5;B4DEI3;C9JI87	P21796;A0A1L1UHR1;B3KTS5;B4DEI3;C9JI87	Voltage-dependent anion-selective channel protein 1	VDAC1	sp|P21796|VDAC1_HUMAN Voltage-dependent anion-selective channel protein 1 OS=Homo sapiens OX=9606 GN=VDAC1 PE=1 SV=2;tr|A0A1L1UHR1|A0A1L1UHR1_HUMAN Voltage-dependent anion-selective channel protein 1 OS=Homo sapiens OX=9606 PE=2 SV=1;tr|B3KTS5|B3KTS5_HUMAN	5	7	7	7	31.1	30.772	283	46.88	31.1	143500000	7972300
Q7L590;Q5T670	Q7L590;Q5T670	Protein MCM10 homolog	MCM10	sp|Q7L590|MCM10_HUMAN Protein MCM10 homolog OS=Homo sapiens OX=9606 GN=MCM10 PE=1 SV=2;tr|Q5T670|Q5T670_HUMAN Protein MCM10 homolog OS=Homo sapiens OX=9606 GN=MCM10 PE=1 SV=1	2	4	4	4	6.5	98.182	875	46.571	6.5	43948000	799050
F8VZX2;H3BRU6	F8VZX2;H3BRU6		PCBP2	tr|F8VZX2|F8VZX2_HUMAN Poly(rC)-binding protein 2 OS=Homo sapiens OX=9606 GN=PCBP2 PE=1 SV=1;tr|H3BRU6|H3BRU6_HUMAN Poly(rC)-binding protein 2 (Fragment) OS=Homo sapiens OX=9606 GN=PCBP2 PE=1 SV=1	2	16	2	0	58.9	33.8	321	46.252	58.9	267060000	13353000
P05141;Q6NVC0	P05141;Q6NVC0	ADP/ATP translocase 2;ADP/ATP translocase 2, N-terminally processed	SLC25A5	sp|P05141|ADT2_HUMAN ADP/ATP translocase 2 OS=Homo sapiens OX=9606 GN=SLC25A5 PE=1 SV=7;tr|Q6NVC0|Q6NVC0_HUMAN ADP/ATP translocase (Fragment) OS=Homo sapiens OX=9606 GN=SLC25A5 PE=2 SV=1	2	6	6	2	19.5	32.852	298	45.745	19.5	576330000	28816000
Q15717;M0QZR9;M0R055	Q15717;M0QZR9	ELAV-like protein 1	ELAVL1	sp|Q15717|ELAV1_HUMAN ELAV-like protein 1 OS=Homo sapiens OX=9606 GN=ELAVL1 PE=1 SV=2;tr|M0QZR9|M0QZR9_HUMAN ELAV-like protein 1 OS=Homo sapiens OX=9606 GN=ELAVL1 PE=1 SV=1	3	5	5	5	23.6	36.091	326	44.672	23.6	250100000	13894000
P04406;B4DRV9;Q0QET7;V9HVZ4;Q2TSD0;A4UCT1;E7EUT5	P04406;B4DRV9;Q0QET7;V9HVZ4;Q2TSD0	Glyceraldehyde-3-phosphate dehydrogenase	GAPDH;HEL-S-162eP	sp|P04406|G3P_HUMAN Glyceraldehyde-3-phosphate dehydrogenase OS=Homo sapiens OX=9606 GN=GAPDH PE=1 SV=3;tr|B4DRV9|B4DRV9_HUMAN cDNA FLJ58855, highly similar to Glyceraldehyde-3-phosphate dehydrogenase OS=Homo sapiens OX=9606 PE=2 SV=1;tr|Q0QET7|Q0QET7_HUMA	7	3	3	3	8.4	36.053	335	44.659	8.4	106130000	5585700
B4DLC0	B4DLC0			tr|B4DLC0|B4DLC0_HUMAN cDNA FLJ58476, highly similar to Poly(rC)-binding protein 2 OS=Homo sapiens OX=9606 PE=2 SV=1	1	16	1	0	57.5	32.165	301	43.734	57.5	1062200000	62479000
Q06830;A0A384NPQ2;A0A0A0MRQ5;A0A0A0MSI0;B2R4P2	Q06830;A0A384NPQ2;A0A0A0MRQ5;A0A0A0MSI0;B2R4P2	Peroxiredoxin-1	PRDX1	sp|Q06830|PRDX1_HUMAN Peroxiredoxin-1 OS=Homo sapiens OX=9606 GN=PRDX1 PE=1 SV=1;tr|A0A384NPQ2|A0A384NPQ2_HUMAN Epididymis secretory sperm binding protein OS=Homo sapiens OX=9606 PE=2 SV=1;tr|A0A0A0MRQ5|A0A0A0MRQ5_HUMAN Peroxiredoxin-1 OS=Homo sapiens OX=9	5	4	4	3	33.7	22.11	199	43.646	33.7	59179000	3945200
Q00610;A0A087WVQ6;J3KS13;P53675;K7EJJ5;A0A087WX41	Q00610;A0A087WVQ6	Clathrin heavy chain 1;Clathrin heavy chain	CLTC	sp|Q00610|CLH1_HUMAN Clathrin heavy chain 1 OS=Homo sapiens OX=9606 GN=CLTC PE=1 SV=5;tr|A0A087WVQ6|A0A087WVQ6_HUMAN Clathrin heavy chain OS=Homo sapiens OX=9606 GN=CLTC PE=1 SV=1	6	6	6	6	5.6	191.61	1675	43.24	5.6	49846000	508630
P06576;Q0QEN7;V9HW31;H0YH81;F8W0P7;F8W079;H0YI37	P06576;Q0QEN7;V9HW31;H0YH81;F8W0P7	ATP synthase subunit beta, mitochondrial;ATP synthase subunit beta	ATP5B;HEL-S-271	sp|P06576|ATPB_HUMAN ATP synthase subunit beta, mitochondrial OS=Homo sapiens OX=9606 GN=ATP5F1B PE=1 SV=3;tr|Q0QEN7|Q0QEN7_HUMAN ATP synthase subunit beta (Fragment) OS=Homo sapiens OX=9606 GN=ATP5B PE=2 SV=1;tr|V9HW31|V9HW31_HUMAN ATP synthase subunit be	7	5	5	5	12.5	56.559	529	42.178	12.5	41611000	1387000
Q01085;A8K5C4;Q2TSD2;O15187;E7ETJ9;C9JTN7;Q59G49;F8W8I6;Q49AS9;A6NKZ9;P31483;H7BY49;E7ETC0;Q59G98;B4DHS3;B4E0E5;E5RGV5;F8WE16;E5RG67	Q01085;A8K5C4;Q2TSD2;O15187;E7ETJ9;C9JTN7;Q59G49;F8W8I6;Q49AS9;A6NKZ9;P31483;H7BY49;E7ETC0;Q59G98;B4DHS3	Nucleolysin TIAR;Nucleolysin TIA-1 isoform p40	TIAL1;TIA1	sp|Q01085|TIAR_HUMAN Nucleolysin TIAR OS=Homo sapiens OX=9606 GN=TIAL1 PE=1 SV=1;tr|A8K5C4|A8K5C4_HUMAN cDNA FLJ76290, highly similar to Homo sapiens TIA1 cytotoxic granule-associated RNA bindingprotein-like 1 (TIAL1), transcript variant 1, mRNA OS=Homo sa	19	4	4	4	15.2	41.59	375	42.173	15.2	116890000	6152300
O43776;B4DN60	O43776;B4DN60	Asparagine--tRNA ligase, cytoplasmic	NARS	sp|O43776|SYNC_HUMAN Asparagine--tRNA ligase, cytoplasmic OS=Homo sapiens OX=9606 GN=NARS1 PE=1 SV=1;tr|B4DN60|B4DN60_HUMAN cDNA FLJ52703, highly similar to Asparaginyl-tRNA synthetase, cytoplasmic (EC6.1.1.22) OS=Homo sapiens OX=9606 PE=2 SV=1	2	4	4	4	11.1	62.942	548	39.538	11.1	50911000	1755600
P62888;E5RI99;A0A024R9D3;A0A0B4J213;E5RJH3;A0A0C4DH44	P62888;E5RI99;A0A024R9D3;A0A0B4J213;E5RJH3;A0A0C4DH44	60S ribosomal protein L30	RPL30	sp|P62888|RL30_HUMAN 60S ribosomal protein L30 OS=Homo sapiens OX=9606 GN=RPL30 PE=1 SV=2;tr|E5RI99|E5RI99_HUMAN 60S ribosomal protein L30 (Fragment) OS=Homo sapiens OX=9606 GN=RPL30 PE=1 SV=1;tr|A0A024R9D3|A0A024R9D3_HUMAN 60S ribosomal protein L30 OS=Hom	6	2	2	2	24.3	12.784	115	39.486	24.3	75839000	9479800
P63104;D0PNI1;B7Z2E6;H0YB80;B0AZS6;E7EX29;Q2F831;E5RGE1;Q6LD62;E5RIR4;E9PD24;E7EVZ2;E7ESK7	P63104;D0PNI1;B7Z2E6;H0YB80;B0AZS6;E7EX29;Q2F831	14-3-3 protein zeta/delta	YWHAZ	sp|P63104|1433Z_HUMAN 14-3-3 protein zeta/delta OS=Homo sapiens OX=9606 GN=YWHAZ PE=1 SV=1;tr|D0PNI1|D0PNI1_HUMAN Epididymis luminal protein 4 OS=Homo sapiens OX=9606 GN=YWHAZ PE=2 SV=1;tr|B7Z2E6|B7Z2E6_HUMAN 14-3-3 protein zeta/delta OS=Homo sapiens OX=96	13	4	4	3	21.6	27.745	245	38.598	21.6	46917000	2469300
Q14527;Q05DQ5;Q05DF7;Q05BZ6;Q59GQ7;A0A0C4DGA6;A8K5B6	Q14527;Q05DQ5;Q05DF7;Q05BZ6;Q59GQ7;A0A0C4DGA6;A8K5B6	Helicase-like transcription factor	HLTF	sp|Q14527|HLTF_HUMAN Helicase-like transcription factor OS=Homo sapiens OX=9606 GN=HLTF PE=1 SV=2;tr|Q05DQ5|Q05DQ5_HUMAN HLTF protein (Fragment) OS=Homo sapiens OX=9606 GN=HLTF PE=2 SV=1;tr|Q05DF7|Q05DF7_HUMAN HLTF protein (Fragment) OS=Homo sapiens OX=960	7	6	6	6	5.4	113.93	1009	38.264	5.4	299680000	4756900
P46781;A0A024R4M0;A5D904;B5MCT8;C9JM19;B7Z732;F2Z3C0;A8MXK4	P46781;A0A024R4M0;A5D904;B5MCT8;C9JM19;B7Z732	40S ribosomal protein S9	RPS9	sp|P46781|RS9_HUMAN 40S ribosomal protein S9 OS=Homo sapiens OX=9606 GN=RPS9 PE=1 SV=3;tr|A0A024R4M0|A0A024R4M0_HUMAN 40S ribosomal protein S9 OS=Homo sapiens OX=9606 GN=RPS9 PE=1 SV=1;tr|A5D904|A5D904_HUMAN RPS9 protein (Fragment) OS=Homo sapiens OX=9606	8	6	6	6	25.8	22.591	194	37.891	25.8	394850000	28204000
P24534;F8WF65;F2Z2G2;C9JZW3;A0A024R3W7	P24534;F8WF65;F2Z2G2;C9JZW3;A0A024R3W7	Elongation factor 1-beta	EEF1B2	sp|P24534|EF1B_HUMAN Elongation factor 1-beta OS=Homo sapiens OX=9606 GN=EEF1B2 PE=1 SV=3;tr|F8WF65|F8WF65_HUMAN Elongation factor 1-beta OS=Homo sapiens OX=9606 GN=EEF1B2 PE=1 SV=1;tr|F2Z2G2|F2Z2G2_HUMAN Elongation factor 1-beta OS=Homo sapiens OX=9606 GN	5	1	1	1	6.7	24.763	225	36.608	6.7	21983000	1465500
P25054;A0A2Q2SV78;E9PFT7;A8K0K2;A0A224ANK2;A0A384ME03;Q4LE70;A0A224AV41;R4GMU6;A0A087X2F3;Q9P119	P25054;A0A2Q2SV78;E9PFT7;A8K0K2;A0A224ANK2;A0A384ME03;Q4LE70;A0A224AV41;R4GMU6	Adenomatous polyposis coli protein	APC;APC variant protein	sp|P25054|APC_HUMAN Adenomatous polyposis coli protein OS=Homo sapiens OX=9606 GN=APC PE=1 SV=2;tr|A0A2Q2SV78|A0A2Q2SV78_HUMAN Adenomatous polyposis coli protein (Fragment) OS=Homo sapiens OX=9606 GN=APC PE=1 SV=1;tr|E9PFT7|E9PFT7_HUMAN Adenomatous polypos	11	4	4	4	1.7	311.64	2843	36.25	1.7	26465000	145410
Q99623;F5H3X6;F5GY37;B4DW05;A0A7I2V5F0;J3KPX7;F5H2D2;A0A3G2KQ93;F5H0C5;F5GWA7	Q99623;F5H3X6;F5GY37;B4DW05;A0A7I2V5F0;J3KPX7;F5H2D2;A0A3G2KQ93;F5H0C5;F5GWA7	Prohibitin-2	PHB2	sp|Q99623|PHB2_HUMAN Prohibitin-2 OS=Homo sapiens OX=9606 GN=PHB2 PE=1 SV=2;tr|F5H3X6|F5H3X6_HUMAN Prohibitin (Fragment) OS=Homo sapiens OX=9606 GN=PHB2 PE=1 SV=3;tr|F5GY37|F5GY37_HUMAN Prohibitin OS=Homo sapiens OX=9606 GN=PHB2 PE=1 SV=1;tr|B4DW05|B4DW05_	10	5	5	5	21.1	33.296	299	36.031	21.1	177410000	6823600
P18085;C9JPM4;C9JAK5;U3KQF2	P18085;C9JPM4;C9JAK5;U3KQF2	ADP-ribosylation factor 4	ARF4	sp|P18085|ARF4_HUMAN ADP-ribosylation factor 4 OS=Homo sapiens OX=9606 GN=ARF4 PE=1 SV=3;tr|C9JPM4|C9JPM4_HUMAN ADP-ribosylation factor 4 (Fragment) OS=Homo sapiens OX=9606 GN=ARF4 PE=1 SV=1;tr|C9JAK5|C9JAK5_HUMAN ADP-ribosylation factor 4 OS=Homo sapiens	4	4	4	3	26.7	20.511	180	34.895	26.7	160470000	13372000
P62701;Q96IR1;Q53HV1;B2R491;P22090;C9JEH7;A4FU11;Q496E4;Q8TD47;B7Z1M6;Q53HI6	P62701;Q96IR1;Q53HV1;B2R491	40S ribosomal protein S4, X isoform;40S ribosomal protein S4	RPS4X	sp|P62701|RS4X_HUMAN 40S ribosomal protein S4, X isoform OS=Homo sapiens OX=9606 GN=RPS4X PE=1 SV=2;tr|Q96IR1|Q96IR1_HUMAN RPS4X protein (Fragment) OS=Homo sapiens OX=9606 GN=RPS4X PE=2 SV=2;tr|Q53HV1|Q53HV1_HUMAN Ribosomal protein S4, X-linked X isoform v	11	6	6	6	24.3	29.597	263	34.873	24.3	94323000	4491600
Q16891;B4DT20;B9A067;B4DQY2;B4DKR1;H7C463;C9J406;B4DS66;D6RAW4;Q05DN3;Q3B7X4;A0A087WYS0;B4E2B5	Q16891;B4DT20;B9A067;B4DQY2;B4DKR1;H7C463;C9J406;B4DS66	MICOS complex subunit MIC60	IMMT	sp|Q16891|MIC60_HUMAN MICOS complex subunit MIC60 OS=Homo sapiens OX=9606 GN=IMMT PE=1 SV=1;tr|B4DT20|B4DT20_HUMAN MICOS complex subunit MIC60 OS=Homo sapiens OX=9606 PE=2 SV=1;tr|B9A067|B9A067_HUMAN MICOS complex subunit MIC60 OS=Homo sapiens OX=9606 GN=I	13	5	5	5	8	83.677	758	34.659	8	76828000	1422700
Q16629;A0A0B4J1Z1;B4DEK2;C9JAB2;Q8NB80;F8WEA1	Q16629;A0A0B4J1Z1;B4DEK2;C9JAB2;Q8NB80	Serine/arginine-rich splicing factor 7	SRSF7	sp|Q16629|SRSF7_HUMAN Serine/arginine-rich splicing factor 7 OS=Homo sapiens OX=9606 GN=SRSF7 PE=1 SV=1;tr|A0A0B4J1Z1|A0A0B4J1Z1_HUMAN Serine/arginine-rich-splicing factor 7 OS=Homo sapiens OX=9606 GN=SRSF7 PE=1 SV=1;tr|B4DEK2|B4DEK2_HUMAN cDNA FLJ59182, h	6	5	4	4	21.4	27.366	238	34.363	21.4	173060000	12361000
P15924;Q4LE79;B4E2A0;B4DWT7;B4DKX6	P15924;Q4LE79	Desmoplakin	DSP;DSP variant protein	sp|P15924|DESP_HUMAN Desmoplakin OS=Homo sapiens OX=9606 GN=DSP PE=1 SV=3;tr|Q4LE79|Q4LE79_HUMAN DSP variant protein (Fragment) OS=Homo sapiens OX=9606 GN=DSP variant protein PE=2 SV=1	5	5	5	5	2.1	331.77	2871	33.945	2.1	39489000	194530
Q5D862	Q5D862	Filaggrin-2	FLG2	sp|Q5D862|FILA2_HUMAN Filaggrin-2 OS=Homo sapiens OX=9606 GN=FLG2 PE=1 SV=1	1	5	5	5	2.4	248.07	2391	33.657	2.4	41710000	541690
Q96FI4;H3BT75;H3BSZ5;H3BM98;H3BQU8	Q96FI4;H3BT75	Endonuclease 8-like 1	NEIL1	sp|Q96FI4|NEIL1_HUMAN Endonuclease 8-like 1 OS=Homo sapiens OX=9606 GN=NEIL1 PE=1 SV=3;tr|H3BT75|H3BT75_HUMAN Endonuclease 8-like 1 (Fragment) OS=Homo sapiens OX=9606 GN=NEIL1 PE=1 SV=1	5	5	5	5	19.5	43.684	390	33.253	19.5	34361000	1321600
Q9NZT1;Q53H37	Q9NZT1;Q53H37	Calmodulin-like protein 5	CALML5	sp|Q9NZT1|CALL5_HUMAN Calmodulin-like protein 5 OS=Homo sapiens OX=9606 GN=CALML5 PE=1 SV=2;tr|Q53H37|Q53H37_HUMAN Calmodulin-like skin protein variant (Fragment) OS=Homo sapiens OX=9606 PE=2 SV=1	2	2	2	2	25.3	15.892	146	31.204	25.3	40874000	4541500
Q00325;Q8NCF7;B2RE88;A0A024RBE8;A0A024RBH9;F8VVM2;Q53HC3	Q00325;Q8NCF7;B2RE88;A0A024RBE8;A0A024RBH9;F8VVM2;Q53HC3	Phosphate carrier protein, mitochondrial	SLC25A3	sp|Q00325|MPCP_HUMAN Phosphate carrier protein, mitochondrial OS=Homo sapiens OX=9606 GN=SLC25A3 PE=1 SV=2;tr|Q8NCF7|Q8NCF7_HUMAN cDNA FLJ90278 fis, clone NT2RP1000325, highly similar to Phosphate carrier protein, mitochondrialprecursor OS=Homo sapiens OX=	7	2	2	2	4.7	40.094	362	31.192	4.7	47811000	2516400
P02768;H0YA55;B4DPR2;F6KPG5;A0A0C4DGB6;A8K9P0;B2RBS8;B4DPP6;C9JKR2;D6RHD5;B7WNR0;Q56G89;A0A087WWT3;H7C013	P02768;H0YA55;B4DPR2;F6KPG5;A0A0C4DGB6;A8K9P0;B2RBS8;B4DPP6;C9JKR2;D6RHD5;B7WNR0;Q56G89;A0A087WWT3	Serum albumin	ALB	sp|P02768|ALBU_HUMAN Albumin OS=Homo sapiens OX=9606 GN=ALB PE=1 SV=2;tr|H0YA55|H0YA55_HUMAN Albumin (Fragment) OS=Homo sapiens OX=9606 GN=ALB PE=1 SV=1;tr|B4DPR2|B4DPR2_HUMAN cDNA FLJ50830, highly similar to Serum albumin OS=Homo sapiens OX=9606 PE=2 SV=1	14	4	4	4	7.1	69.366	609	30.569	7.1	274120000	6526600
Q9UGM3;A0A590UJZ9;A0A590UJ76;A0A590UK99;A0A590UIX5;A0A590UJF8;B4E262	Q9UGM3;A0A590UJZ9;A0A590UJ76;A0A590UK99;A0A590UIX5;A0A590UJF8;B4E262	Deleted in malignant brain tumors 1 protein	DMBT1	sp|Q9UGM3|DMBT1_HUMAN Deleted in malignant brain tumors 1 protein OS=Homo sapiens OX=9606 GN=DMBT1 PE=1 SV=2;tr|A0A590UJZ9|A0A590UJZ9_HUMAN Deleted in malignant brain tumors 1 protein OS=Homo sapiens OX=9606 GN=DMBT1 PE=1 SV=1;tr|A0A590UJ76|A0A590UJ76_HUMA	7	2	2	2	12.2	260.73	2413	28.869	12.2	32040000	317220
Q9Y277;E5RK27;E5RFP6;E5RJN6;E5RHZ6;E5RHE1	Q9Y277;E5RK27;E5RFP6;E5RJN6;E5RHZ6	Voltage-dependent anion-selective channel protein 3	VDAC3	sp|Q9Y277|VDAC3_HUMAN Voltage-dependent anion-selective channel protein 3 OS=Homo sapiens OX=9606 GN=VDAC3 PE=1 SV=1;tr|E5RK27|E5RK27_HUMAN Voltage-dependent anion-selective channel protein 3 (Fragment) OS=Homo sapiens OX=9606 GN=VDAC3 PE=1 SV=1;tr|E5RFP6|	6	4	4	4	19.4	30.658	283	28.755	19.4	41391000	2299500
P50914;Q6IPH7;E7EPB3;A0PJ62;B7Z6S8;A8K3Q9;A8K7N0	P50914;Q6IPH7;E7EPB3;A0PJ62;B7Z6S8;A8K3Q9;A8K7N0	60S ribosomal protein L14	RPL14	sp|P50914|RL14_HUMAN 60S ribosomal protein L14 OS=Homo sapiens OX=9606 GN=RPL14 PE=1 SV=4;tr|Q6IPH7|Q6IPH7_HUMAN 60S ribosomal protein L14 OS=Homo sapiens OX=9606 GN=RPL14 PE=1 SV=1;tr|E7EPB3|E7EPB3_HUMAN 60S ribosomal protein L14 OS=Homo sapiens OX=9606 G	7	2	2	2	10.7	23.432	215	28.668	10.7	54915000	4576300
Q6P2Q9;B4DK16;Q53GM6;I3L1T8;I3L0J9	Q6P2Q9;B4DK16;Q53GM6	Pre-mRNA-processing-splicing factor 8	PRPF8	sp|Q6P2Q9|PRP8_HUMAN Pre-mRNA-processing-splicing factor 8 OS=Homo sapiens OX=9606 GN=PRPF8 PE=1 SV=2;tr|B4DK16|B4DK16_HUMAN cDNA FLJ57882, highly similar to Pre-mRNA-processing-splicing factor 8 OS=Homo sapiens OX=9606 PE=2 SV=1;tr|Q53GM6|Q53GM6_HUMAN U5	5	5	5	5	2.5	273.6	2335	28.295	2.5	24958000	168630
P16144;Q59H46;B7ZLD8;B7ZLD5;A0A024R8K7;A0A024R8T0;A0A024R8N2	P16144;Q59H46;B7ZLD8;B7ZLD5;A0A024R8K7;A0A024R8T0;A0A024R8N2	Integrin beta-4;Integrin beta	ITGB4	sp|P16144|ITB4_HUMAN Integrin beta-4 OS=Homo sapiens OX=9606 GN=ITGB4 PE=1 SV=5;tr|Q59H46|Q59H46_HUMAN Integrin beta (Fragment) OS=Homo sapiens OX=9606 PE=2 SV=1;tr|B7ZLD8|B7ZLD8_HUMAN Integrin beta OS=Homo sapiens OX=9606 GN=ITGB4 PE=2 SV=1;tr|B7ZLD5|B7ZL	7	2	2	2	1.4	202.16	1822	28.293	1.4	6444500	60797
Q9P2E3;H0UI63;Q6P6B6;Q5JXR7;Q6PJM4;Q5JXR5;Q5JXR6	Q9P2E3;H0UI63;Q6P6B6	NFX1-type zinc finger-containing protein 1	ZNFX1	sp|Q9P2E3|ZNFX1_HUMAN NFX1-type zinc finger-containing protein 1 OS=Homo sapiens OX=9606 GN=ZNFX1 PE=2 SV=2;tr|H0UI63|H0UI63_HUMAN Zinc finger, NFX1-type containing 1, isoform CRA_b OS=Homo sapiens OX=9606 GN=ZNFX1 PE=4 SV=1;tr|Q6P6B6|Q6P6B6_HUMAN ZNFX1 pr	7	4	4	4	2.8	220.22	1918	28.116	2.8	21154000	173400
P05023;B7Z3V1;Q5TC05;B7Z1N5;P13637;B3KNQ8;B3KSY7;B3KV59;B7Z1Q9;M0R116;B7Z3F8;A0A2R8YEY8;Q53ES0;B7Z9V4;A0A0A0MT26	P05023;B7Z3V1;Q5TC05;B7Z1N5	Sodium/potassium-transporting ATPase subunit alpha-1	ATP1A1	sp|P05023|AT1A1_HUMAN Sodium/potassium-transporting ATPase subunit alpha-1 OS=Homo sapiens OX=9606 GN=ATP1A1 PE=1 SV=1;tr|B7Z3V1|B7Z3V1_HUMAN Sodium/potassium-transporting ATPase subunit alpha (Fragment) OS=Homo sapiens OX=9606 PE=2 SV=1;tr|Q5TC05|Q5TC05_H	15	4	4	4	4.2	112.89	1023	28.056	4.2	42601000	835320
P16422;B5MCA4;C9JKY3	P16422;B5MCA4	Epithelial cell adhesion molecule	EPCAM	sp|P16422|EPCAM_HUMAN Epithelial cell adhesion molecule OS=Homo sapiens OX=9606 GN=EPCAM PE=1 SV=2;tr|B5MCA4|B5MCA4_HUMAN Epithelial cell adhesion molecule OS=Homo sapiens OX=9606 GN=EPCAM PE=1 SV=1	3	3	3	3	14.6	34.932	314	27.941	14.6	59858000	3990600
Q9BWJ5	Q9BWJ5	Splicing factor 3B subunit 5	SF3B5	sp|Q9BWJ5|SF3B5_HUMAN Splicing factor 3B subunit 5 OS=Homo sapiens OX=9606 GN=SF3B5 PE=1 SV=1	1	4	4	4	55.8	10.135	86	27.506	55.8	98802000	16467000
P05387;A0A024RCA7;H0YDD8	P05387;A0A024RCA7	60S acidic ribosomal protein P2	RPLP2	sp|P05387|RLA2_HUMAN 60S acidic ribosomal protein P2 OS=Homo sapiens OX=9606 GN=RPLP2 PE=1 SV=1;tr|A0A024RCA7|A0A024RCA7_HUMAN 60S acidic ribosomal protein P2 OS=Homo sapiens OX=9606 GN=RPLP2 PE=3 SV=1	3	3	3	3	40.9	11.665	115	27.457	40.9	23409000	4681800
P68371;Q8IWP6;Q8IZ29;Q8N6N5;P04350;B4DJ43;B4DFH6;M0R2D3;M0QY85;M0QZL7;M0R278;M0R0X0;B4DNW1;M0R042;M0QX14;M0QY37;M0R2T4;M0QYM7	P68371;Q8IWP6;Q8IZ29;Q8N6N5;P04350;B4DJ43	Tubulin beta-4B chain;Tubulin beta-4A chain	TUBB4B;TUBB2C;TUBB4A	sp|P68371|TBB4B_HUMAN Tubulin beta-4B chain OS=Homo sapiens OX=9606 GN=TUBB4B PE=1 SV=1;tr|Q8IWP6|Q8IWP6_HUMAN Tubulin beta chain OS=Homo sapiens OX=9606 PE=2 SV=1;tr|Q8IZ29|Q8IZ29_HUMAN Tubulin beta chain OS=Homo sapiens OX=9606 GN=TUBB2C PE=2 SV=1;tr|Q8N	18	11	1	1	31	49.83	445	27.429	31	73107000	3323100
Q8TCJ2	Q8TCJ2	Dolichyl-diphosphooligosaccharide--protein glycosyltransferase subunit STT3B	STT3B	sp|Q8TCJ2|STT3B_HUMAN Dolichyl-diphosphooligosaccharide--protein glycosyltransferase subunit STT3B OS=Homo sapiens OX=9606 GN=STT3B PE=1 SV=1	1	4	4	4	4.8	93.673	826	26.612	4.8	77719000	2045200
Q7RTV0;A0A024R1U2	Q7RTV0;A0A024R1U2	PHD finger-like domain-containing protein 5A	PHF5A	sp|Q7RTV0|PHF5A_HUMAN PHD finger-like domain-containing protein 5A OS=Homo sapiens OX=9606 GN=PHF5A PE=1 SV=1;tr|A0A024R1U2|A0A024R1U2_HUMAN PHD finger protein 5A, isoform CRA_a OS=Homo sapiens OX=9606 GN=PHF5A PE=3 SV=1	2	4	4	4	40.9	12.405	110	26.416	40.9	86902000	9655800
P62140;B7ZB67;B4DJ75;V9HW04;B4E163;C9J9S3;C9JP48;E7ETD8	P62140;B7ZB67;B4DJ75;V9HW04;B4E163;C9J9S3;C9JP48;E7ETD8	Serine/threonine-protein phosphatase PP1-beta catalytic subunit;Serine/threonine-protein phosphatase	PPP1CB;HEL-S-80p	sp|P62140|PP1B_HUMAN Serine/threonine-protein phosphatase PP1-beta catalytic subunit OS=Homo sapiens OX=9606 GN=PPP1CB PE=1 SV=3;tr|B7ZB67|B7ZB67_HUMAN Serine/threonine-protein phosphatase OS=Homo sapiens OX=9606 PE=2 SV=1;tr|B4DJ75|B4DJ75_HUMAN Serine/thr	8	4	4	1	14.1	37.186	327	26.025	14.1	60535000	3186000
P60033;E9PM31;H0YEE2;E9PJK1;E9PRJ8;H0YDL9;H0YDJ9;A0A024RCB7;E9PIF1;A6NMH8	P60033;E9PM31;H0YEE2;E9PJK1;E9PRJ8;H0YDL9;H0YDJ9;A0A024RCB7;E9PIF1;A6NMH8	CD81 antigen;Tetraspanin	CD81	sp|P60033|CD81_HUMAN CD81 antigen OS=Homo sapiens OX=9606 GN=CD81 PE=1 SV=1;tr|E9PM31|E9PM31_HUMAN CD81 antigen (Fragment) OS=Homo sapiens OX=9606 GN=CD81 PE=1 SV=8;tr|H0YEE2|H0YEE2_HUMAN Tetraspanin (Fragment) OS=Homo sapiens OX=9606 GN=CD81 PE=1 SV=1;tr|	10	1	1	1	8.5	25.809	236	25.947	8.5	8502100	944680
P25398	P25398	40S ribosomal protein S12	RPS12	sp|P25398|RS12_HUMAN 40S ribosomal protein S12 OS=Homo sapiens OX=9606 GN=RPS12 PE=1 SV=3	1	1	1	1	11.4	14.515	132	25.667	11.4	25471000	3638700
Q02413	Q02413	Desmoglein-1	DSG1	sp|Q02413|DSG1_HUMAN Desmoglein-1 OS=Homo sapiens OX=9606 GN=DSG1 PE=1 SV=2	1	4	4	4	5.4	113.75	1049	25.667	5.4	34697000	788560
O60930;E5KN15	O60930;E5KN15	Ribonuclease H1	RNASEH1	sp|O60930|RNH1_HUMAN Ribonuclease H1 OS=Homo sapiens OX=9606 GN=RNASEH1 PE=1 SV=2;tr|E5KN15|E5KN15_HUMAN Ribonuclease H1 OS=Homo sapiens OX=9606 PE=3 SV=1	2	2	2	2	7.7	32.064	286	25.503	7.7	29444000	1840200
Q9NUQ9;E5RGI7;E5RJE1;E5RIR8;E5RJL8;E5RI16;Q68D08;A0A024R9G4;E5RK61;E5RFS4;E5RHU5	Q9NUQ9;E5RGI7;E5RJE1;E5RIR8;E5RJL8;E5RI16;Q68D08;A0A024R9G4;E5RK61;E5RFS4;E5RHU5	Protein FAM49B	FAM49B;DKFZp686B04128	sp|Q9NUQ9|CYRIB_HUMAN CYFIP-related Rac1 interactor B OS=Homo sapiens OX=9606 GN=CYRIB PE=1 SV=1;tr|E5RGI7|E5RGI7_HUMAN CYFIP-related Rac1 interactor B (Fragment) OS=Homo sapiens OX=9606 GN=CYRIB PE=1 SV=8;tr|E5RJE1|E5RJE1_HUMAN CYFIP-related Rac1 interact	11	2	2	2	7.1	36.748	324	25.234	7.1	11653000	506640
Q99832;B7Z1C9;B7Z7I4;Q6IBT3;Q53HV2	Q99832;B7Z1C9;B7Z7I4;Q6IBT3;Q53HV2	T-complex protein 1 subunit eta	CCT7	sp|Q99832|TCPH_HUMAN T-complex protein 1 subunit eta OS=Homo sapiens OX=9606 GN=CCT7 PE=1 SV=2;tr|B7Z1C9|B7Z1C9_HUMAN T-complex protein 1 subunit eta OS=Homo sapiens OX=9606 GN=CCT7 PE=2 SV=1;tr|B7Z7I4|B7Z7I4_HUMAN T-complex protein 1 subunit eta OS=Homo s	5	2	2	2	5	59.366	543	25.18	5	8770900	250600
Q8NBQ5;D6RCD0	Q8NBQ5;D6RCD0	Estradiol 17-beta-dehydrogenase 11	HSD17B11	sp|Q8NBQ5|DHB11_HUMAN Estradiol 17-beta-dehydrogenase 11 OS=Homo sapiens OX=9606 GN=HSD17B11 PE=1 SV=3;tr|D6RCD0|D6RCD0_HUMAN Estradiol 17-beta-dehydrogenase 11 OS=Homo sapiens OX=9606 GN=HSD17B11 PE=1 SV=2	2	1	1	1	5	32.935	300	24.902	5	8334800	463050
P46977;A0A024R3J7;A0A0C4DH80;E9PN73;E9PI32	P46977;A0A024R3J7	Dolichyl-diphosphooligosaccharide--protein glycosyltransferase subunit STT3A	STT3A;hCG_2032701	sp|P46977|STT3A_HUMAN Dolichyl-diphosphooligosaccharide--protein glycosyltransferase subunit STT3A OS=Homo sapiens OX=9606 GN=STT3A PE=1 SV=2;tr|A0A024R3J7|A0A024R3J7_HUMAN Dolichyl-diphosphooligosaccharide--protein glycotransferase OS=Homo sapiens OX=9606	5	4	4	4	5.8	80.529	705	24.842	5.8	67149000	1865200
Q01081;P0DN76;Q7Z780;B5BU08	Q01081;P0DN76;Q7Z780;B5BU08	Splicing factor U2AF 35 kDa subunit	U2AF1	sp|Q01081|U2AF1_HUMAN Splicing factor U2AF 35 kDa subunit OS=Homo sapiens OX=9606 GN=U2AF1 PE=1 SV=3;sp|P0DN76|U2AF5_HUMAN Splicing factor U2AF 35 kDa subunit-like protein OS=Homo sapiens OX=9606 GN=U2AF1L5 PE=1 SV=1;tr|Q7Z780|Q7Z780_HUMAN U2 small nuclear	4	4	4	4	22.1	27.872	240	24.819	22.1	144460000	12038000
Q2TB79	Q2TB79		ERCC2	tr|Q2TB79|Q2TB79_HUMAN General transcription and DNA repair factor IIH helicase subunit XPD OS=Homo sapiens OX=9606 GN=ERCC2 PE=2 SV=1	1	11	1	1	20.5	77.92	682	24.749	20.5	43462000	1086500
Q8NG08;F5H1I4	Q8NG08;F5H1I4	DNA helicase B	HELB	sp|Q8NG08|HELB_HUMAN DNA helicase B OS=Homo sapiens OX=9606 GN=HELB PE=1 SV=2;tr|F5H1I4|F5H1I4_HUMAN DNA helicase B OS=Homo sapiens OX=9606 GN=HELB PE=1 SV=1	2	4	4	4	4	123.25	1087	24.692	4	35298000	560290
Q99805;B3KSG9;A0A024QYR8	Q99805;B3KSG9;A0A024QYR8	Transmembrane 9 superfamily member 2	TM9SF2	sp|Q99805|TM9S2_HUMAN Transmembrane 9 superfamily member 2 OS=Homo sapiens OX=9606 GN=TM9SF2 PE=1 SV=1;tr|B3KSG9|B3KSG9_HUMAN Transmembrane 9 superfamily member OS=Homo sapiens OX=9606 PE=2 SV=1;tr|A0A024QYR8|A0A024QYR8_HUMAN Transmembrane 9 superfamily me	3	2	2	2	4.4	75.775	663	24.688	4.4	24927000	958750
P14866;M0QXS5;A0A3B3ITJ4;B2R959;Q6NTA2;A0A384N6C7;M0R076;M0QYT0	P14866;M0QXS5;A0A3B3ITJ4;B2R959;Q6NTA2;A0A384N6C7;M0R076;M0QYT0	Heterogeneous nuclear ribonucleoprotein L	HNRNPL	sp|P14866|HNRPL_HUMAN Heterogeneous nuclear ribonucleoprotein L OS=Homo sapiens OX=9606 GN=HNRNPL PE=1 SV=2;tr|M0QXS5|M0QXS5_HUMAN Heterogeneous nuclear ribonucleoprotein L (Fragment) OS=Homo sapiens OX=9606 GN=HNRNPL PE=1 SV=1;tr|A0A3B3ITJ4|A0A3B3ITJ4_HUM	8	3	3	3	5.9	64.132	589	24.561	5.9	66713000	3032400
P61247;D6RB09;D6RG13;D6RAT0;Q6NXR8;A8K4W0;D6RAS7;D6R9B6;B7Z3M5;H0Y8L7;E9PFI5;H0Y9Y4;D6RED7	P61247;D6RB09;D6RG13;D6RAT0;Q6NXR8;A8K4W0;D6RAS7;D6R9B6;B7Z3M5;H0Y8L7;E9PFI5;H0Y9Y4;D6RED7	40S ribosomal protein S3a	RPS3A	sp|P61247|RS3A_HUMAN 40S ribosomal protein S3a OS=Homo sapiens OX=9606 GN=RPS3A PE=1 SV=2;tr|D6RB09|D6RB09_HUMAN 40S ribosomal protein S3a (Fragment) OS=Homo sapiens OX=9606 GN=RPS3A PE=1 SV=8;tr|D6RG13|D6RG13_HUMAN 40S ribosomal protein S3a (Fragment) OS=	13	4	4	4	17	29.945	264	24.015	17	59799000	3147300
Q9UHX1;A0A0J9YVR6;E9PQ56;A0A0J9YWM1;H0YEM1;A0A0J9YYL3;A0A0J9YXJ8;A0A0J9YVP6;A0A0J9YXX5;E9PN18;E9PMU7;H0YCP8	Q9UHX1;A0A0J9YVR6;E9PQ56;A0A0J9YWM1;H0YEM1;A0A0J9YYL3;A0A0J9YXJ8;A0A0J9YVP6;A0A0J9YXX5;E9PN18	Poly(U)-binding-splicing factor PUF60	PUF60	sp|Q9UHX1|PUF60_HUMAN Poly(U)-binding-splicing factor PUF60 OS=Homo sapiens OX=9606 GN=PUF60 PE=1 SV=1;tr|A0A0J9YVR6|A0A0J9YVR6_HUMAN 60 kDa poly(U)-binding-splicing factor (Fragment) OS=Homo sapiens OX=9606 GN=PUF60 PE=1 SV=3;tr|E9PQ56|E9PQ56_HUMAN 60 kDa	12	3	3	3	8.4	59.875	559	24.013	8.4	27756000	925190
P36578;B4DMJ2;H3BM89;B4DMJ6;Q59GY2;Q53G74;B4DFI6	P36578;B4DMJ2;H3BM89;B4DMJ6;Q59GY2;Q53G74	60S ribosomal protein L4	RPL4	sp|P36578|RL4_HUMAN 60S ribosomal protein L4 OS=Homo sapiens OX=9606 GN=RPL4 PE=1 SV=5;tr|B4DMJ2|B4DMJ2_HUMAN 60S ribosomal protein L4 OS=Homo sapiens OX=9606 PE=2 SV=1;tr|H3BM89|H3BM89_HUMAN 60S ribosomal protein L4 OS=Homo sapiens OX=9606 GN=RPL4 PE=1 SV	7	4	4	4	11	47.697	427	23.972	11	143510000	5315200
Q99613;B5ME19;A0A024QYX7;B3KNZ4;B4DRU0;B4DVU3;B4E2Z6;B4DDN4;B4DVQ5;A1KYQ7;A0A024QYU9	Q99613;B5ME19;A0A024QYX7;B3KNZ4;B4DRU0;B4DVU3;B4E2Z6;B4DDN4;B4DVQ5;A1KYQ7;A0A024QYU9	Eukaryotic translation initiation factor 3 subunit C;Eukaryotic translation initiation factor 3 subunit C-like protein	EIF3C;EIF3CL	sp|Q99613|EIF3C_HUMAN Eukaryotic translation initiation factor 3 subunit C OS=Homo sapiens OX=9606 GN=EIF3C PE=1 SV=1;sp|B5ME19|EIFCL_HUMAN Eukaryotic translation initiation factor 3 subunit C-like protein OS=Homo sapiens OX=9606 GN=EIF3CL PE=1 SV=1;tr|A0A	11	2	2	2	3.3	105.34	913	23.588	3.3	9644300	209660
P60842;A8K7F6;Q14240;A8K088;Q59F68;E7EQG2;J3KT12;J3QS69;J3KTB5;J3QL43;B4DNH2;J3KS93;J3KT04;J3KS25;B4E047;J3QLN6;B4E102;J3QKZ9;J3KSN7;Q86WD0;E7EMV8;J3QR64;Q96B07;J3KSZ0;J3KTN0;B4DKP9;Q9NZE6	P60842;A8K7F6;Q14240;A8K088;Q59F68;E7EQG2;J3KT12;J3QS69;J3KTB5;J3QL43;B4DNH2;J3KS93;J3KT04;J3KS25;B4E047;J3QLN6;B4E102;J3QKZ9;J3KSN7;Q86WD0;E7EMV8;J3QR64	Eukaryotic initiation factor 4A-I;Eukaryotic initiation factor 4A-II;Eukaryotic initiation factor 4A-II, N-terminally processed	EIF4A1;EIF4A2	sp|P60842|IF4A1_HUMAN Eukaryotic initiation factor 4A-I OS=Homo sapiens OX=9606 GN=EIF4A1 PE=1 SV=1;tr|A8K7F6|A8K7F6_HUMAN RNA helicase OS=Homo sapiens OX=9606 PE=2 SV=1;sp|Q14240|IF4A2_HUMAN Eukaryotic initiation factor 4A-II OS=Homo sapiens OX=9606 GN=EI	27	4	4	3	12.3	46.153	406	23.474	12.3	48564000	2023500
P63208;E5RJR5;E5RGM3;E7ERH2;F8W8N3	P63208;E5RJR5;E5RGM3;E7ERH2;F8W8N3	S-phase kinase-associated protein 1	SKP1	sp|P63208|SKP1_HUMAN S-phase kinase-associated protein 1 OS=Homo sapiens OX=9606 GN=SKP1 PE=1 SV=2;tr|E5RJR5|E5RJR5_HUMAN S-phase kinase-associated protein 1 OS=Homo sapiens OX=9606 GN=SKP1 PE=1 SV=1;tr|E5RGM3|E5RGM3_HUMAN S-phase kinase-associated protein	5	2	2	2	14.1	18.658	163	23.421	14.1	44470000	3705900
P12273	P12273	Prolactin-inducible protein	PIP	sp|P12273|PIP_HUMAN Prolactin-inducible protein OS=Homo sapiens OX=9606 GN=PIP PE=1 SV=1	1	2	2	2	19.2	16.572	146	23.354	19.2	30760000	2563300
O00483;A0A024R9Z0	O00483;A0A024R9Z0	Cytochrome c oxidase subunit NDUFA4	NDUFA4	sp|O00483|NDUA4_HUMAN Cytochrome c oxidase subunit NDUFA4 OS=Homo sapiens OX=9606 GN=NDUFA4 PE=1 SV=1;tr|A0A024R9Z0|A0A024R9Z0_HUMAN NADH dehydrogenase (Ubiquinone) 1 alpha subcomplex, 4, 9kDa, isoform CRA_b OS=Homo sapiens OX=9606 GN=NDUFA4 PE=4 SV=1	2	2	2	2	24.7	9.3697	81	23.139	24.7	24054000	4009000
P06733;E2DRY6;A0A2R8Y6G6;A0A024R4F1;A4QMW8;A4UCS8;K7EM90	P06733;E2DRY6;A0A2R8Y6G6;A0A024R4F1	Alpha-enolase;Enolase	ENO1	sp|P06733|ENOA_HUMAN Alpha-enolase OS=Homo sapiens OX=9606 GN=ENO1 PE=1 SV=2;tr|E2DRY6|E2DRY6_HUMAN 2-phospho-D-glycerate hydro-lyase OS=Homo sapiens OX=9606 PE=2 SV=1;tr|A0A2R8Y6G6|A0A2R8Y6G6_HUMAN 2-phospho-D-glycerate hydro-lyase OS=Homo sapiens OX=9606	7	3	3	3	8.5	47.168	434	22.543	8.5	53096000	1830900
Q12931;Q8N9Z3;Q53G55;Q53FS6;A0A140VJY2;Q5CAQ4;I3L0K7;K0A7K7;Q9BV61;Q59EK6;I3L4L7;I3L3L4;I3L239	Q12931;Q8N9Z3;Q53G55;Q53FS6;A0A140VJY2;Q5CAQ4;I3L0K7;K0A7K7;Q9BV61;Q59EK6	Heat shock protein 75 kDa, mitochondrial	TRAP1	sp|Q12931|TRAP1_HUMAN Heat shock protein 75 kDa, mitochondrial OS=Homo sapiens OX=9606 GN=TRAP1 PE=1 SV=3;tr|Q8N9Z3|Q8N9Z3_HUMAN cDNA FLJ36025 fis, clone TESTI2016701, highly similar to TUMOR NECROSIS FACTOR TYPE 1 RECEPTOR ASSOCIATED PROTEIN OS=Homo sapie	13	3	3	3	3.7	80.109	704	22.076	3.7	28948000	590770
Q9NVP1;H7C452;Q8N254;Q4ZG72	Q9NVP1;H7C452;Q8N254;Q4ZG72	ATP-dependent RNA helicase DDX18	DDX18	sp|Q9NVP1|DDX18_HUMAN ATP-dependent RNA helicase DDX18 OS=Homo sapiens OX=9606 GN=DDX18 PE=1 SV=2;tr|H7C452|H7C452_HUMAN ATP-dependent RNA helicase DDX18 (Fragment) OS=Homo sapiens OX=9606 GN=DDX18 PE=1 SV=1;tr|Q8N254|Q8N254_HUMAN cDNA FLJ33908 fis, clone	4	1	1	1	1.8	75.406	670	22.063	1.8	0	0
P30041;V9HWC7;A4UCS6	P30041;V9HWC7;A4UCS6	Peroxiredoxin-6	PRDX6;HEL-S-128m	sp|P30041|PRDX6_HUMAN Peroxiredoxin-6 OS=Homo sapiens OX=9606 GN=PRDX6 PE=1 SV=3;tr|V9HWC7|V9HWC7_HUMAN Epididymis secretory sperm binding protein Li 128m OS=Homo sapiens OX=9606 GN=HEL-S-128m PE=2 SV=1;tr|A4UCS6|A4UCS6_HUMAN Peroxiredoxin 6 (Fragment) OS=	3	3	3	3	13.4	25.035	224	21.559	13.4	56503000	3531400
P62241;Q5JR94;Q5JR95	P62241;Q5JR94;Q5JR95	40S ribosomal protein S8	RPS8	sp|P62241|RS8_HUMAN 40S ribosomal protein S8 OS=Homo sapiens OX=9606 GN=RPS8 PE=1 SV=2;tr|Q5JR94|Q5JR94_HUMAN 40S ribosomal protein S8 OS=Homo sapiens OX=9606 GN=RPS8 PE=2 SV=1;tr|Q5JR95|Q5JR95_HUMAN 40S ribosomal protein S8 OS=Homo sapiens OX=9606 GN=RPS8	3	3	3	3	19.2	24.205	208	21.535	19.2	51211000	4655600
P40429;B4DNC8;A0A7I2V5L3;Q5QTS3;Q53H34;A0A384ME37;M0QZU1;A0A096LPE0;A0A7I2V2L9;Q9BSQ6;M0QYS1	P40429;B4DNC8;A0A7I2V5L3;Q5QTS3;Q53H34;A0A384ME37;M0QZU1;A0A096LPE0;A0A7I2V2L9;Q9BSQ6;M0QYS1	60S ribosomal protein L13a	RPL13A	sp|P40429|RL13A_HUMAN 60S ribosomal protein L13a OS=Homo sapiens OX=9606 GN=RPL13A PE=1 SV=2;tr|B4DNC8|B4DNC8_HUMAN 60S ribosomal protein L13a OS=Homo sapiens OX=9606 PE=2 SV=1;tr|A0A7I2V5L3|A0A7I2V5L3_HUMAN 60S ribosomal protein L13a OS=Homo sapiens OX=96	11	2	2	2	11.3	23.577	203	21.452	11.3	77050000	4532300
P57721;Q5MJP6;E9PFP8;J3QT27	P57721;Q5MJP6;E9PFP8;J3QT27	Poly(rC)-binding protein 3	PCBP3	sp|P57721|PCBP3_HUMAN Poly(rC)-binding protein 3 OS=Homo sapiens OX=9606 GN=PCBP3 PE=1 SV=2;tr|Q5MJP6|Q5MJP6_HUMAN Poly(RC) binding protein 3 OS=Homo sapiens OX=9606 GN=PCBP3 PE=2 SV=1;tr|E9PFP8|E9PFP8_HUMAN Poly(rC)-binding protein 3 OS=Homo sapiens OX=96	4	8	2	2	27.5	39.465	371	21.447	27.5	73057000	3652800
F8WBR5;M0QZ52;G3V479;Q9BRL5;P0DP25;P0DP24;P0DP23;B4DJ51;B2RDW0;A8K1M2;E7EMB3	F8WBR5;M0QZ52;G3V479;Q9BRL5;P0DP25;P0DP24;P0DP23;B4DJ51;B2RDW0;A8K1M2;E7EMB3		CALM2;CALM3;CALM1	tr|F8WBR5|F8WBR5_HUMAN Calmodulin-2 OS=Homo sapiens OX=9606 GN=CALM2 PE=1 SV=1;tr|M0QZ52|M0QZ52_HUMAN Calmodulin 3 (Phosphorylase kinase, delta), isoform CRA_d OS=Homo sapiens OX=9606 GN=CALM1 PE=1 SV=1;tr|G3V479|G3V479_HUMAN Calmodulin-1 OS=Homo sapiens O	11	2	2	2	46.2	7.372	65	21.219	46.2	29085000	5817000
Q5T749	Q5T749	Keratinocyte proline-rich protein	KPRP	sp|Q5T749|KPRP_HUMAN Keratinocyte proline-rich protein OS=Homo sapiens OX=9606 GN=KPRP PE=1 SV=1	1	3	3	3	7.1	64.135	579	21.071	7.1	15857000	511520
Q13177;A8K5M4;Q13153;H7C1X3;H0YCG5;B7Z302;E9PM17;B7Z3K0;B3KNX7;Q9Y6B5;A0A024R5P0;A8KAN3	Q13177;A8K5M4;Q13153;H7C1X3;H0YCG5;B7Z302;E9PM17;B7Z3K0;B3KNX7;Q9Y6B5;A0A024R5P0;A8KAN3	Serine/threonine-protein kinase PAK 2;PAK-2p27;PAK-2p34;Non-specific serine/threonine protein kinase;Serine/threonine-protein kinase PAK 1	PAK2;PAK1	sp|Q13177|PAK2_HUMAN Serine/threonine-protein kinase PAK 2 OS=Homo sapiens OX=9606 GN=PAK2 PE=1 SV=3;tr|A8K5M4|A8K5M4_HUMAN Non-specific serine/threonine protein kinase OS=Homo sapiens OX=9606 PE=2 SV=1;sp|Q13153|PAK1_HUMAN Serine/threonine-protein kinase	12	2	2	2	6.7	58.042	524	20.845	6.7	28546000	1019500
P63172	P63172	Dynein light chain Tctex-type 1	DYNLT1	sp|P63172|DYLT1_HUMAN Dynein light chain Tctex-type 1 OS=Homo sapiens OX=9606 GN=DYNLT1 PE=1 SV=1	1	1	1	1	14.2	12.452	113	20.772	14.2	105710000	17619000
Q14103;H0Y8G5;A0A024RDF4;A1LU37;H0YA96;D6RAF8;B4E0W4;D6RD83	Q14103;H0Y8G5;A0A024RDF4;A1LU37;H0YA96;D6RAF8;B4E0W4	Heterogeneous nuclear ribonucleoprotein D0	HNRNPD;HNRPD	sp|Q14103|HNRPD_HUMAN Heterogeneous nuclear ribonucleoprotein D0 OS=Homo sapiens OX=9606 GN=HNRNPD PE=1 SV=1;tr|H0Y8G5|H0Y8G5_HUMAN Heterogeneous nuclear ribonucleoprotein D0 (Fragment) OS=Homo sapiens OX=9606 GN=HNRNPD PE=1 SV=8;tr|A0A024RDF4|A0A024RDF4_H	8	21	2	2	38.3	38.434	355	20.38	38.3	9657200000	643810000
Q3ZCQ8;M0R047;Q0VAB1;A0A024R0M6	Q3ZCQ8;M0R047;Q0VAB1;A0A024R0M6	Mitochondrial import inner membrane translocase subunit TIM50	TIMM50	sp|Q3ZCQ8|TIM50_HUMAN Mitochondrial import inner membrane translocase subunit TIM50 OS=Homo sapiens OX=9606 GN=TIMM50 PE=1 SV=2;tr|M0R047|M0R047_HUMAN Mitochondrial import inner membrane translocase subunit TIM50 (Fragment) OS=Homo sapiens OX=9606 GN=TIMM5	4	1	1	1	4.5	39.646	353	20.358	4.5	21583000	1348900
Q96SI9;A0A0S2Z5K8;V9HWK4	Q96SI9;A0A0S2Z5K8;V9HWK4	Spermatid perinuclear RNA-binding protein	STRBP;HEL162	sp|Q96SI9|STRBP_HUMAN Spermatid perinuclear RNA-binding protein OS=Homo sapiens OX=9606 GN=STRBP PE=1 SV=1;tr|A0A0S2Z5K8|A0A0S2Z5K8_HUMAN Spermatid perinuclear RNA-binding protein (Fragment) OS=Homo sapiens OX=9606 GN=STRBP PE=1 SV=1;tr|V9HWK4|V9HWK4_HUMAN	3	3	3	3	5.5	73.652	672	19.697	5.5	34947000	759720
P55060;B4DM31;A0A384NKW7;B4DUC5;B4DS32;B4DM67;B4DPS6	P55060;B4DM31;A0A384NKW7;B4DUC5	Exportin-2	CSE1L	sp|P55060|XPO2_HUMAN Exportin-2 OS=Homo sapiens OX=9606 GN=CSE1L PE=1 SV=3;tr|B4DM31|B4DM31_HUMAN Chromosome segregation 1-like protein OS=Homo sapiens OX=9606 PE=2 SV=1;tr|A0A384NKW7|A0A384NKW7_HUMAN Chromosome segregation 1-like protein OS=Homo sapiens O	7	3	3	3	4.8	110.42	971	19.458	4.8	22189000	396240
P36542;B4DFE6;B4DL14;Q8TAS0	P36542;B4DFE6;B4DL14;Q8TAS0	ATP synthase subunit gamma, mitochondrial;ATP synthase subunit gamma	ATP5C1	sp|P36542|ATPG_HUMAN ATP synthase subunit gamma, mitochondrial OS=Homo sapiens OX=9606 GN=ATP5F1C PE=1 SV=1;tr|B4DFE6|B4DFE6_HUMAN cDNA FLJ59861, highly similar to ATP synthase gamma chain, mitochondrial OS=Homo sapiens OX=9606 PE=2 SV=1;tr|B4DL14|B4DL14_H	4	3	3	3	11.7	32.996	298	19.319	11.7	16664000	980230
M4VR43;Q8IUX4;F2YHL7;Q9HC16;B4DGW8;M4VSD8;U5KJ79;Q05JX5;F2YHL6	M4VR43;Q8IUX4;F2YHL7	DNA dC->dU-editing enzyme APOBEC-3F	APOBEC3F	tr|M4VR43|M4VR43_HUMAN Apolipoprotein B editing enzyme catalytic polypeptide-like 3F OS=Homo sapiens OX=9606 GN=APOBEC3F PE=2 SV=1;sp|Q8IUX4|ABC3F_HUMAN DNA dC->dU-editing enzyme APOBEC-3F OS=Homo sapiens OX=9606 GN=APOBEC3F PE=1 SV=3;tr|F2YHL7|F2YHL7_HUMA	9	6	3	3	24.4	45.05	373	19.278	24.4	52270000	2751000
H3BN98;Q15041;H3BPJ2;B7Z6R9;A0A024QYV7;I3L246;A8K522	H3BN98;Q15041;H3BPJ2;B7Z6R9;A0A024QYV7	ADP-ribosylation factor-like protein 6-interacting protein 1	ARL6IP1;hCG_1994130	tr|H3BN98|H3BN98_HUMAN 40S ribosomal protein S15a (Fragment) OS=Homo sapiens OX=9606 PE=3 SV=2;sp|Q15041|AR6P1_HUMAN ADP-ribosylation factor-like protein 6-interacting protein 1 OS=Homo sapiens OX=9606 GN=ARL6IP1 PE=1 SV=2;tr|H3BPJ2|H3BPJ2_HUMAN ADP-ribosy	7	3	3	2	13.5	27.168	237	19.275	13.5	36965000	3360500
P11216;Q59GM9;B4DSD8;B4DRQ4	P11216;Q59GM9;B4DSD8	Glycogen phosphorylase, brain form;Alpha-1,4 glucan phosphorylase	PYGB	sp|P11216|PYGB_HUMAN Glycogen phosphorylase, brain form OS=Homo sapiens OX=9606 GN=PYGB PE=1 SV=5;tr|Q59GM9|Q59GM9_HUMAN Alpha-1,4 glucan phosphorylase (Fragment) OS=Homo sapiens OX=9606 PE=2 SV=1;tr|B4DSD8|B4DSD8_HUMAN Alpha-1,4 glucan phosphorylase OS=Ho	4	3	3	2	3.3	96.695	843	19.265	3.3	23689000	430720
Q8TDL5;B2R7Z6	Q8TDL5;B2R7Z6	BPI fold-containing family B member 1	BPIFB1	sp|Q8TDL5|BPIB1_HUMAN BPI fold-containing family B member 1 OS=Homo sapiens OX=9606 GN=BPIFB1 PE=1 SV=1;tr|B2R7Z6|B2R7Z6_HUMAN cDNA, FLJ93674 OS=Homo sapiens OX=9606 PE=2 SV=1	2	3	3	3	7.6	52.441	484	19.231	7.6	26660000	833130
P26599;A6NLN1;A0A7I2V621;A0A0U1RRM4;A0A087WUW5;A0A0D9SF20;K7EK45;O95758;A0A087WU68;A0A7I2V4H6;Q59H49;A0A6Q8PEX4;A0A024R163	P26599;A6NLN1;A0A7I2V621;A0A0U1RRM4;A0A087WUW5;A0A0D9SF20;K7EK45	Polypyrimidine tract-binding protein 1	PTBP1	sp|P26599|PTBP1_HUMAN Polypyrimidine tract-binding protein 1 OS=Homo sapiens OX=9606 GN=PTBP1 PE=1 SV=1;tr|A6NLN1|A6NLN1_HUMAN Polypyrimidine tract-binding protein 1 OS=Homo sapiens OX=9606 GN=PTBP1 PE=1 SV=4;tr|A0A7I2V621|A0A7I2V621_HUMAN Polypyrimidine t	13	3	3	3	6.4	57.221	531	19.214	6.4	31693000	1509200
Q9NX07	Q9NX07	tRNA selenocysteine 1-associated protein 1	TRNAU1AP	sp|Q9NX07|TSAP1_HUMAN tRNA selenocysteine 1-associated protein 1 OS=Homo sapiens OX=9606 GN=TRNAU1AP PE=1 SV=1	1	3	3	3	9.4	32.498	287	19.139	9.4	43392000	3616000
P50416;B2RAQ8;A0A024R5F4;H3BMD2	P50416;B2RAQ8;A0A024R5F4	Carnitine O-palmitoyltransferase 1, liver isoform	CPT1A	sp|P50416|CPT1A_HUMAN Carnitine O-palmitoyltransferase 1, liver isoform OS=Homo sapiens OX=9606 GN=CPT1A PE=1 SV=2;tr|B2RAQ8|B2RAQ8_HUMAN Carnitine O-palmitoyltransferase OS=Homo sapiens OX=9606 PE=2 SV=1;tr|A0A024R5F4|A0A024R5F4_HUMAN Carnitine O-palmitoy	4	3	3	3	4.7	88.367	773	19.132	4.7	28038000	652050
P62917;G3V1A1;E9PKZ0;B4DVG7;E9PP36;E9PKU4	P62917;G3V1A1;E9PKZ0;B4DVG7	60S ribosomal protein L8	RPL8	sp|P62917|RL8_HUMAN 60S ribosomal protein L8 OS=Homo sapiens OX=9606 GN=RPL8 PE=1 SV=2;tr|G3V1A1|G3V1A1_HUMAN 60S ribosomal protein L8 OS=Homo sapiens OX=9606 GN=RPL8 PE=1 SV=1;tr|E9PKZ0|E9PKZ0_HUMAN 60S ribosomal protein L8 (Fragment) OS=Homo sapiens OX=9	6	3	3	3	12.8	28.024	257	19.117	12.8	77014000	5924100
A0A024RBS1;E1NZA1;Q92616;B4DM32	A0A024RBS1;E1NZA1;Q92616;B4DM32	Translational activator GCN1	GCN1L1;PRIC295	tr|A0A024RBS1|A0A024RBS1_HUMAN GCN1 general control of amino-acid synthesis 1-like 1 (Yeast), isoform CRA_b OS=Homo sapiens OX=9606 GN=GCN1L1 PE=3 SV=1;tr|E1NZA1|E1NZA1_HUMAN Peroxisome proliferator activated receptor interacting complex protein OS=Homo sa	4	3	3	3	1.6	266.87	2432	18.919	1.6	33072000	206700
P09429;Q5T7C4;B7Z965;Q59GW1;A0A024RDR0;B3KQ05;A0A286R9D9;Q9NYD7;Q75MM1;B2RPK0	P09429;Q5T7C4;B7Z965;Q59GW1;A0A024RDR0;B3KQ05;A0A286R9D9	High mobility group protein B1	HMGB1	sp|P09429|HMGB1_HUMAN High mobility group protein B1 OS=Homo sapiens OX=9606 GN=HMGB1 PE=1 SV=3;tr|Q5T7C4|Q5T7C4_HUMAN High mobility group protein B1 OS=Homo sapiens OX=9606 GN=HMGB1 PE=1 SV=1;tr|B7Z965|B7Z965_HUMAN cDNA FLJ56337, highly similar to High mo	10	3	3	3	20.9	24.893	215	18.839	20.9	42044000	4204400
P06737;Q6P1L4;E9PK47;B2R825	P06737;Q6P1L4;E9PK47;B2R825	Glycogen phosphorylase, liver form;Alpha-1,4 glucan phosphorylase	PYGL	sp|P06737|PYGL_HUMAN Glycogen phosphorylase, liver form OS=Homo sapiens OX=9606 GN=PYGL PE=1 SV=4;tr|Q6P1L4|Q6P1L4_HUMAN Alpha-1,4 glucan phosphorylase (Fragment) OS=Homo sapiens OX=9606 GN=PYGL PE=2 SV=1;tr|E9PK47|E9PK47_HUMAN Alpha-1,4 glucan phosphoryla	4	3	3	2	3.3	97.147	847	18.742	3.3	40962000	744760
Q9NRY2;X6R8P6	Q9NRY2;X6R8P6	SOSS complex subunit C	INIP	sp|Q9NRY2|SOSSC_HUMAN SOSS complex subunit C OS=Homo sapiens OX=9606 GN=INIP PE=1 SV=1;tr|X6R8P6|X6R8P6_HUMAN SOSS complex subunit C OS=Homo sapiens OX=9606 GN=INIP PE=1 SV=1	2	1	1	1	12.5	11.425	104	18.187	12.5	4997800	1249500
O15427;Q53G91;A0A024R8U1;J3QQS9;J3QQV2;J3QSC3;J3QRP8;J3QLE3;J3KTM6;J3QRU2;J3KT83;J3QRA0;J3KTI8	O15427;Q53G91;A0A024R8U1;J3QQS9;J3QQV2;J3QSC3	Monocarboxylate transporter 4	SLC16A3	sp|O15427|MOT4_HUMAN Monocarboxylate transporter 4 OS=Homo sapiens OX=9606 GN=SLC16A3 PE=1 SV=1;tr|Q53G91|Q53G91_HUMAN Solute carrier family 16, member 3 variant (Fragment) OS=Homo sapiens OX=9606 PE=2 SV=1;tr|A0A024R8U1|A0A024R8U1_HUMAN Solute carrier fam	13	3	3	3	7.3	49.469	465	17.965	7.3	52458000	2914300
Q53GQ0;B4DWS6;B3KQJ0;D3DR22;E9PI21;A0A1B0GVY6;A0A1B0GV93	Q53GQ0;B4DWS6;B3KQJ0;D3DR22;E9PI21;A0A1B0GVY6;A0A1B0GV93	Very-long-chain 3-oxoacyl-CoA reductase	HSD17B12	sp|Q53GQ0|DHB12_HUMAN Very-long-chain 3-oxoacyl-CoA reductase OS=Homo sapiens OX=9606 GN=HSD17B12 PE=1 SV=2;tr|B4DWS6|B4DWS6_HUMAN cDNA FLJ61181, highly similar to Homo sapiens hydroxysteroid (17-beta) dehydrogenase 12 (HSD17B12), mRNA OS=Homo sapiens OX=9	7	2	2	2	9.3	34.324	312	17.619	9.3	15809000	988040
O00299;A0A1U9X8Y4;Q5SRT3;Q53FB0	O00299;A0A1U9X8Y4;Q5SRT3;Q53FB0	Chloride intracellular channel protein 1;Chloride intracellular channel protein	CLIC1	sp|O00299|CLIC1_HUMAN Chloride intracellular channel protein 1 OS=Homo sapiens OX=9606 GN=CLIC1 PE=1 SV=4;tr|A0A1U9X8Y4|A0A1U9X8Y4_HUMAN Chloride intracellular channel protein OS=Homo sapiens OX=9606 PE=3 SV=1;tr|Q5SRT3|Q5SRT3_HUMAN Chloride intracellular	4	3	3	3	16.2	26.922	241	17.601	16.2	56259000	3309400
Q9Y2T7;B2RCC2;A0A384MDP4;Q59HE1	Q9Y2T7;B2RCC2;A0A384MDP4	Y-box-binding protein 2	YBX2	sp|Q9Y2T7|YBOX2_HUMAN Y-box-binding protein 2 OS=Homo sapiens OX=9606 GN=YBX2 PE=1 SV=2;tr|B2RCC2|B2RCC2_HUMAN cDNA, FLJ95978, highly similar to Homo sapiens Y box binding protein 2 (YBX2), mRNA OS=Homo sapiens OX=9606 PE=2 SV=1;tr|A0A384MDP4|A0A384MDP4_HU	4	6	2	2	20.1	38.517	364	17.549	20.1	40296000	2518500
P13639;A0A384N6H1;B4DRE8;Q8TA90;B4DPU3;Q6PK56;Q6W6M8;B4DMC6	P13639;A0A384N6H1;B4DRE8;Q8TA90;B4DPU3;Q6PK56	Elongation factor 2	EEF2	sp|P13639|EF2_HUMAN Elongation factor 2 OS=Homo sapiens OX=9606 GN=EEF2 PE=1 SV=4;tr|A0A384N6H1|A0A384N6H1_HUMAN Epididymis secretory sperm binding protein OS=Homo sapiens OX=9606 PE=2 SV=1;tr|B4DRE8|B4DRE8_HUMAN cDNA FLJ58164, highly similar to Elongation	8	3	3	3	4	95.337	858	17.529	4	14656000	276530
P02786;B7Z2I6;G3V0E5;A8K6Q8;H7C3V5	P02786;B7Z2I6;G3V0E5;A8K6Q8	Transferrin receptor protein 1;Transferrin receptor protein 1, serum form	TFRC	sp|P02786|TFR1_HUMAN Transferrin receptor protein 1 OS=Homo sapiens OX=9606 GN=TFRC PE=1 SV=2;tr|B7Z2I6|B7Z2I6_HUMAN Transferrin receptor protein 1 OS=Homo sapiens OX=9606 PE=2 SV=1;tr|G3V0E5|G3V0E5_HUMAN Transferrin receptor protein 1 OS=Homo sapiens OX=9	5	3	3	3	4.5	84.87	760	17.316	4.5	24682000	525140
P41252;J3KR24;Q7Z355;Q7Z3U5;A0A0A0MSX9;Q59G75;B4DVX2;Q6P0M4	P41252;J3KR24;Q7Z355;Q7Z3U5;A0A0A0MSX9;Q59G75;B4DVX2;Q6P0M4	Isoleucine--tRNA ligase, cytoplasmic	IARS;DKFZp686L17145;DKFZp686L0869	sp|P41252|SYIC_HUMAN Isoleucine--tRNA ligase, cytoplasmic OS=Homo sapiens OX=9606 GN=IARS1 PE=1 SV=2;tr|J3KR24|J3KR24_HUMAN Isoleucyl-tRNA synthetase OS=Homo sapiens OX=9606 GN=IARS1 PE=1 SV=2;tr|Q7Z355|Q7Z355_HUMAN Isoleucyl-tRNA synthetase OS=Homo sapien	8	3	3	3	2.1	144.5	1262	17.145	2.1	4633600	71286
P62995;Q8N1H4;Q68DZ9;Q59GA1;B2RDQ3	P62995;Q8N1H4;Q68DZ9;Q59GA1;B2RDQ3	Transformer-2 protein homolog beta	TRA2B;DKFZp686F18120	sp|P62995|TRA2B_HUMAN Transformer-2 protein homolog beta OS=Homo sapiens OX=9606 GN=TRA2B PE=1 SV=1;tr|Q8N1H4|Q8N1H4_HUMAN cDNA FLJ40872 fis, clone TUTER2000283, highly similar to Homo sapiens transformer-2-beta (SFRS10) gene OS=Homo sapiens OX=9606 PE=2 S	5	1	1	1	7.3	33.665	288	17.103	7.3	18097000	1508100
P61978;A0A024R228;Q5EC54;B4DFF1;S4R457;S4R359	P61978;A0A024R228;Q5EC54;B4DFF1	Heterogeneous nuclear ribonucleoprotein K	HNRNPK;HNRPK	sp|P61978|HNRPK_HUMAN Heterogeneous nuclear ribonucleoprotein K OS=Homo sapiens OX=9606 GN=HNRNPK PE=1 SV=1;tr|A0A024R228|A0A024R228_HUMAN Heterogeneous nuclear ribonucleoprotein K OS=Homo sapiens OX=9606 GN=HNRPK PE=4 SV=1;tr|Q5EC54|Q5EC54_HUMAN Heterogen	6	19	2	2	48.8	50.976	463	17.02	48.8	3984500000	153250000
Q9NUW8;B2RDI0;A0A024R6L5;B3KN41;G3V2F4;Q32Q25;E7EPD8	Q9NUW8;B2RDI0;A0A024R6L5;B3KN41;G3V2F4;Q32Q25;E7EPD8	Tyrosyl-DNA phosphodiesterase 1	TDP1	sp|Q9NUW8|TYDP1_HUMAN Tyrosyl-DNA phosphodiesterase 1 OS=Homo sapiens OX=9606 GN=TDP1 PE=1 SV=2;tr|B2RDI0|B2RDI0_HUMAN cDNA, FLJ96618, highly similar to Homo sapiens tyrosyl-DNA phosphodiesterase 1 (TDP1), mRNA OS=Homo sapiens OX=9606 PE=2 SV=1;tr|A0A024R6	7	2	2	2	4.8	68.42	608	16.946	4.8	15086000	342870
P62826;H0YFC6;F5H018;B5MDF5;J3KQE5;Q96QB7;Q0EFC9	P62826;H0YFC6;F5H018;B5MDF5;J3KQE5;Q96QB7;Q0EFC9	GTP-binding nuclear protein Ran	RAN;TC4	sp|P62826|RAN_HUMAN GTP-binding nuclear protein Ran OS=Homo sapiens OX=9606 GN=RAN PE=1 SV=3;tr|H0YFC6|H0YFC6_HUMAN GTP-binding nuclear protein Ran (Fragment) OS=Homo sapiens OX=9606 GN=RAN PE=1 SV=1;tr|F5H018|F5H018_HUMAN GTP-binding nuclear protein Ran (	7	2	2	2	13.4	24.423	216	16.942	13.4	32419000	2701500
P98179;A0A024QYX3	P98179;A0A024QYX3	RNA-binding protein 3	RBM3	sp|P98179|RBM3_HUMAN RNA-binding protein 3 OS=Homo sapiens OX=9606 GN=RBM3 PE=1 SV=1;tr|A0A024QYX3|A0A024QYX3_HUMAN RNA binding motif (RNP1, RRM) protein 3, isoform CRA_c OS=Homo sapiens OX=9606 GN=RBM3 PE=4 SV=1	2	2	2	2	17.8	17.17	157	16.753	17.8	115670000	12852000
Q02978;I3L1P8;Q6IBH0	Q02978;I3L1P8;Q6IBH0	Mitochondrial 2-oxoglutarate/malate carrier protein	SLC25A11	sp|Q02978|M2OM_HUMAN Mitochondrial 2-oxoglutarate/malate carrier protein OS=Homo sapiens OX=9606 GN=SLC25A11 PE=1 SV=3;tr|I3L1P8|I3L1P8_HUMAN Mitochondrial 2-oxoglutarate/malate carrier protein (Fragment) OS=Homo sapiens OX=9606 GN=SLC25A11 PE=1 SV=1;tr|Q6	3	2	2	2	8.6	34.061	314	16.677	8.6	14008000	737260
P61803;F5H895;A0A0B4J239;F5GXX5;Q53G02	P61803;F5H895;A0A0B4J239;F5GXX5;Q53G02	Dolichyl-diphosphooligosaccharide--protein glycosyltransferase subunit DAD1	DAD1	sp|P61803|DAD1_HUMAN Dolichyl-diphosphooligosaccharide--protein glycosyltransferase subunit DAD1 OS=Homo sapiens OX=9606 GN=DAD1 PE=1 SV=3;tr|F5H895|F5H895_HUMAN Defender against cell death 1 OS=Homo sapiens OX=9606 GN=DAD1 PE=1 SV=1;tr|A0A0B4J239|A0A0B4J2	5	1	1	1	8.8	12.497	113	16.475	8.8	21308000	4261600
P39023;H7C422;H7C3M2;B5MCW2;Q9NY85;G5E9G0;Q8TBW1;Q96QL0;B4DN06;F8WCR1;Q9BT63;B3KS36	P39023;H7C422;H7C3M2;B5MCW2;Q9NY85;G5E9G0;Q8TBW1;Q96QL0;B4DN06;F8WCR1;Q9BT63;B3KS36	60S ribosomal protein L3	RPL3;rpl3	sp|P39023|RL3_HUMAN 60S ribosomal protein L3 OS=Homo sapiens OX=9606 GN=RPL3 PE=1 SV=2;tr|H7C422|H7C422_HUMAN 60S ribosomal protein L3 (Fragment) OS=Homo sapiens OX=9606 GN=RPL3 PE=1 SV=1;tr|H7C3M2|H7C3M2_HUMAN 60S ribosomal protein L3 (Fragment) OS=Homo s	12	2	2	2	5.5	46.108	403	16.126	5.5	45948000	2188000
O00410;H0Y3V4;E7ETV3;A0A024RDY0;H0Y8C6	O00410;H0Y3V4;E7ETV3;A0A024RDY0;H0Y8C6	Importin-5	IPO5;RANBP5	sp|O00410|IPO5_HUMAN Importin-5 OS=Homo sapiens OX=9606 GN=IPO5 PE=1 SV=4;tr|H0Y3V4|H0Y3V4_HUMAN Importin-5 (Fragment) OS=Homo sapiens OX=9606 GN=IPO5 PE=1 SV=2;tr|E7ETV3|E7ETV3_HUMAN Importin-5 (Fragment) OS=Homo sapiens OX=9606 GN=IPO5 PE=1 SV=1;tr|A0A02	5	2	2	2	2.7	123.63	1097	15.486	2.7	8279700	142750
P68363;B3KPS3;B3KT06;A8JZY9;F8VVB9;F8VQQ4;B4DDU2;F8VRZ4;F8VS66;F8VWV9;C9JEV8;C9JQ00;C9JJQ8;F8VX09;Q6QMJ5;C9JDL2;B4DN58;C9JDS9;A6NHL2;C9K0S6;F8VRK0;F8VXZ7;F8W0F6;Q15670;D3DX41	P68363;B3KPS3;B3KT06;A8JZY9;F8VVB9;F8VQQ4;B4DDU2	Tubulin alpha-1B chain	TUBA1B;TUBA1A	sp|P68363|TBA1B_HUMAN Tubulin alpha-1B chain OS=Homo sapiens OX=9606 GN=TUBA1B PE=1 SV=1;tr|B3KPS3|B3KPS3_HUMAN Tubulin alpha chain OS=Homo sapiens OX=9606 PE=2 SV=1;tr|B3KT06|B3KT06_HUMAN Tubulin alpha chain OS=Homo sapiens OX=9606 PE=2 SV=1;tr|A8JZY9|A8J	25	13	1	0	35.3	50.151	451	15.345	35.3	25478000	1107700
P62854;A0A024RB14;Q76N56;Q75MH1;Q5JNZ5	P62854;A0A024RB14;Q76N56;Q75MH1;Q5JNZ5	40S ribosomal protein S26;Putative 40S ribosomal protein S26-like 1	RPS26;RPS26P11	sp|P62854|RS26_HUMAN 40S ribosomal protein S26 OS=Homo sapiens OX=9606 GN=RPS26 PE=1 SV=3;tr|A0A024RB14|A0A024RB14_HUMAN 40S ribosomal protein S26 OS=Homo sapiens OX=9606 GN=RPS26 PE=3 SV=1;tr|Q76N56|Q76N56_HUMAN 40S ribosomal protein S26 (Fragment) OS=Hom	5	2	2	2	23.5	13.015	115	15.092	23.5	98883000	16480000
Q92973;A0A024RAM0;B4DSC0;E7EW37	Q92973;A0A024RAM0;B4DSC0;E7EW37	Transportin-1	TNPO1	sp|Q92973|TNPO1_HUMAN Transportin-1 OS=Homo sapiens OX=9606 GN=TNPO1 PE=1 SV=2;tr|A0A024RAM0|A0A024RAM0_HUMAN Transportin 1, isoform CRA_a OS=Homo sapiens OX=9606 GN=TNPO1 PE=4 SV=1;tr|B4DSC0|B4DSC0_HUMAN cDNA FLJ57425, highly similar to Transportin-1 OS=H	4	2	2	2	3.1	102.35	898	14.544	3.1	23248000	516630
P11279;B3KRY3;A0A024RDY3	P11279;B3KRY3;A0A024RDY3	Lysosome-associated membrane glycoprotein 1	LAMP1	sp|P11279|LAMP1_HUMAN Lysosome-associated membrane glycoprotein 1 OS=Homo sapiens OX=9606 GN=LAMP1 PE=1 SV=3;tr|B3KRY3|B3KRY3_HUMAN cDNA FLJ35079 fis, clone PLACE6005283, highly similar to Lysosome-associated membrane glycoprotein 1 OS=Homo sapiens OX=9606	3	2	2	2	4.6	44.882	417	14.445	4.6	0	0
Q8N0Z8;J3KTG4	Q8N0Z8;J3KTG4	tRNA pseudouridine synthase-like 1;tRNA pseudouridine synthase	PUSL1	sp|Q8N0Z8|PUSL1_HUMAN tRNA pseudouridine synthase-like 1 OS=Homo sapiens OX=9606 GN=PUSL1 PE=1 SV=1;tr|J3KTG4|J3KTG4_HUMAN tRNA pseudouridine synthase (Fragment) OS=Homo sapiens OX=9606 GN=PUSL1 PE=1 SV=8	2	2	2	2	10.6	33.232	303	14.354	10.6	26851000	1579500
O43765;K7EMD6;A0A7I2V697;A0A7I2V4T9;A0A7I2V2U2;B4DEA6;A0A7I2V5Z3;A0A7I2V588	O43765;K7EMD6;A0A7I2V697;A0A7I2V4T9;A0A7I2V2U2;B4DEA6;A0A7I2V5Z3;A0A7I2V588	Small glutamine-rich tetratricopeptide repeat-containing protein alpha	SGTA	sp|O43765|SGTA_HUMAN Small glutamine-rich tetratricopeptide repeat-containing protein alpha OS=Homo sapiens OX=9606 GN=SGTA PE=1 SV=1;tr|K7EMD6|K7EMD6_HUMAN Small glutamine-rich tetratricopeptide repeat-containing protein alpha (Fragment) OS=Homo sapiens O	8	2	2	2	8.9	34.063	313	14.342	8.9	14639000	1126100
Q07020;F8VUA6;Q0QEW2;G3V203;H0YHA7;A0A024QZD1;J3QQ67;F8VYV2;B4DDY5;A0A075B7A0	Q07020;F8VUA6;Q0QEW2;G3V203;H0YHA7;A0A024QZD1;J3QQ67;F8VYV2;B4DDY5;A0A075B7A0	60S ribosomal protein L18	RPL18	sp|Q07020|RL18_HUMAN 60S ribosomal protein L18 OS=Homo sapiens OX=9606 GN=RPL18 PE=1 SV=2;tr|F8VUA6|F8VUA6_HUMAN 60S ribosomal protein L18 (Fragment) OS=Homo sapiens OX=9606 GN=RPL18 PE=1 SV=1;tr|Q0QEW2|Q0QEW2_HUMAN Ribosomal protein L18 (Fragment) OS=Homo	10	2	2	2	12.2	21.634	188	14.196	12.2	13058000	1450900
P16615;H7C5W9;A0A0S2Z3L2	P16615;H7C5W9;A0A0S2Z3L2	Sarcoplasmic/endoplasmic reticulum calcium ATPase 2	ATP2A2	sp|P16615|AT2A2_HUMAN Sarcoplasmic/endoplasmic reticulum calcium ATPase 2 OS=Homo sapiens OX=9606 GN=ATP2A2 PE=1 SV=1;tr|H7C5W9|H7C5W9_HUMAN P-type Ca(2+) transporter (Fragment) OS=Homo sapiens OX=9606 GN=ATP2A2 PE=1 SV=1;tr|A0A0S2Z3L2|A0A0S2Z3L2_HUMAN P-t	3	2	2	2	2.7	114.76	1042	13.974	2.7	18830000	362120
P14868;Q53T60;D3DP78;A0A140VJW5;H7BZ35	P14868;Q53T60;D3DP78;A0A140VJW5;H7BZ35	Aspartate--tRNA ligase, cytoplasmic	DARS	sp|P14868|SYDC_HUMAN Aspartate--tRNA ligase, cytoplasmic OS=Homo sapiens OX=9606 GN=DARS1 PE=1 SV=2;tr|Q53T60|Q53T60_HUMAN Aspartate--tRNA ligase, cytoplasmic (Fragment) OS=Homo sapiens OX=9606 GN=DARS PE=3 SV=1;tr|D3DP78|D3DP78_HUMAN Aspartate--tRNA ligas	5	2	2	2	4.6	57.136	501	13.79	4.6	28386000	709650
P37108;H0YLA2	P37108;H0YLA2	Signal recognition particle 14 kDa protein	SRP14	sp|P37108|SRP14_HUMAN Signal recognition particle 14 kDa protein OS=Homo sapiens OX=9606 GN=SRP14 PE=1 SV=2;tr|H0YLA2|H0YLA2_HUMAN Signal recognition particle 14 kDa protein OS=Homo sapiens OX=9606 GN=SRP14 PE=1 SV=1	2	1	1	1	10.3	14.57	136	13.711	10.3	0	0
Q96A33	Q96A33	Coiled-coil domain-containing protein 47	CCDC47	sp|Q96A33|CCD47_HUMAN PAT complex subunit CCDC47 OS=Homo sapiens OX=9606 GN=CCDC47 PE=1 SV=1	1	2	2	2	5.4	55.873	483	13.588	5.4	25161000	1143700
Q86VP6;B3KMG3;A0A0C4DGH5;A8K8U1	Q86VP6;B3KMG3;A0A0C4DGH5;A8K8U1	Cullin-associated NEDD8-dissociated protein 1	CAND1	sp|Q86VP6|CAND1_HUMAN Cullin-associated NEDD8-dissociated protein 1 OS=Homo sapiens OX=9606 GN=CAND1 PE=1 SV=2;tr|B3KMG3|B3KMG3_HUMAN cDNA FLJ10929 fis, clone OVARC1000479, highly similar to Cullin-associated NEDD8-dissociated protein 1 OS=Homo sapiens OX=	4	1	1	1	1.2	136.37	1230	13.562	1.2	0	0
O60762;A0A0S2Z4Y5;Q5QPK2;H0Y368;A0A0S2Z4U1;Q5QPJ9	O60762;A0A0S2Z4Y5;Q5QPK2;H0Y368;A0A0S2Z4U1;Q5QPJ9	Dolichol-phosphate mannosyltransferase subunit 1	DPM1	sp|O60762|DPM1_HUMAN Dolichol-phosphate mannosyltransferase subunit 1 OS=Homo sapiens OX=9606 GN=DPM1 PE=1 SV=1;tr|A0A0S2Z4Y5|A0A0S2Z4Y5_HUMAN Dolichol-phosphate mannosyltransferase subunit 1 (Fragment) OS=Homo sapiens OX=9606 GN=DPM1 PE=2 SV=1;tr|Q5QPK2|Q	6	2	2	2	8.5	29.634	260	13.536	8.5	13649000	758290
P17812;B4E1E0;A0A3B3IRQ8;A0A3B3ITF6;B4DMB5;A0A3B3IRI2;Q9NRF8;A0A3B3ISY3;A0A3B3ITB8;A0A024RC00	P17812;B4E1E0;A0A3B3IRQ8;A0A3B3ITF6;B4DMB5;A0A3B3IRI2;Q9NRF8;A0A3B3ISY3;A0A3B3ITB8;A0A024RC00	CTP synthase 1;CTP synthase;CTP synthase 2	CTPS1;CTPS2	sp|P17812|PYRG1_HUMAN CTP synthase 1 OS=Homo sapiens OX=9606 GN=CTPS1 PE=1 SV=2;tr|B4E1E0|B4E1E0_HUMAN CTP synthase OS=Homo sapiens OX=9606 GN=CTPS1 PE=1 SV=1;tr|A0A3B3IRQ8|A0A3B3IRQ8_HUMAN CTP synthase OS=Homo sapiens OX=9606 GN=CTPS1 PE=1 SV=1;tr|A0A3B3I	10	2	2	2	5.1	66.69	591	13.531	5.1	23865000	723170
Q9P287;B4DUS0;B4E318	Q9P287;B4DUS0;B4E318	BRCA2 and CDKN1A-interacting protein	BCCIP	sp|Q9P287|BCCIP_HUMAN BRCA2 and CDKN1A-interacting protein OS=Homo sapiens OX=9606 GN=BCCIP PE=1 SV=1;tr|B4DUS0|B4DUS0_HUMAN BRCA2 and CDKN1A-interacting protein OS=Homo sapiens OX=9606 PE=2 SV=1;tr|B4E318|B4E318_HUMAN BRCA2 and CDKN1A-interacting protein	3	2	2	2	7.3	35.979	314	13.496	7.3	9320000	466000
P62899;Q76N53;H7C2W9;C9JU56;B7Z4E3;B2R4C1;B7Z4C8	P62899;Q76N53;H7C2W9;C9JU56;B7Z4E3;B2R4C1;B7Z4C8	60S ribosomal protein L31	RPL31	sp|P62899|RL31_HUMAN 60S ribosomal protein L31 OS=Homo sapiens OX=9606 GN=RPL31 PE=1 SV=1;tr|Q76N53|Q76N53_HUMAN Ribosomal protein L31 (Fragment) OS=Homo sapiens OX=9606 PE=3 SV=1;tr|H7C2W9|H7C2W9_HUMAN 60S ribosomal protein L31 (Fragment) OS=Homo sapiens	7	1	1	1	11.2	14.463	125	13.443	11.2	0	0
P62873;E7EP32;Q9HAV0;A0A2L0WW42;A0A140VJJ8;B2R6K4;Q6FHM2;A0A7I2S2S9;A0A6Q8PG88;P62879;A8K3F6;A0A6Q8PFV8;A0A6Q8PFE0;Q71UM7;B1AKQ8;C9JXA5;B3KVK2;C9JIS1;Q71UM6;F6UT28;F6X3N5;B4DLV5;C9JZN1;H7C5J5;A0A6Q8PFW8	P62873;E7EP32;Q9HAV0;A0A2L0WW42;A0A140VJJ8;B2R6K4;Q6FHM2;A0A7I2S2S9;A0A6Q8PG88;P62879;A8K3F6;A0A6Q8PFV8;A0A6Q8PFE0;Q71UM7;B1AKQ8;C9JXA5;B3KVK2;C9JIS1;Q71UM6;F6UT28;F6X3N5;B4DLV5;C9JZN1;H7C5J5;A0A6Q8PFW8	Guanine nucleotide-binding protein G(I)/G(S)/G(T) subunit beta-1;Guanine nucleotide-binding protein subunit beta-4;Guanine nucleotide-binding protein G(I)/G(S)/G(T) subunit beta-2	GNB1;GNB2;GNB4	sp|P62873|GBB1_HUMAN Guanine nucleotide-binding protein G(I)/G(S)/G(T) subunit beta-1 OS=Homo sapiens OX=9606 GN=GNB1 PE=1 SV=3;tr|E7EP32|E7EP32_HUMAN Guanine nucleotide-binding protein G(I)/G(S)/G(T) subunit beta-2 OS=Homo sapiens OX=9606 GN=GNB2 PE=1 SV=	25	2	2	2	6.2	37.377	340	13.432	6.2	21958000	1689100
O43592;A8KA19;A0A024RB67	O43592;A8KA19;A0A024RB67	Exportin-T	XPOT	sp|O43592|XPOT_HUMAN Exportin-T OS=Homo sapiens OX=9606 GN=XPOT PE=1 SV=2;tr|A8KA19|A8KA19_HUMAN Exportin-T OS=Homo sapiens OX=9606 PE=2 SV=1;tr|A0A024RB67|A0A024RB67_HUMAN Exportin-T OS=Homo sapiens OX=9606 GN=XPOT PE=3 SV=1	3	2	2	2	2.7	109.96	962	13.331	2.7	5104200	113430
P01040;C9J0E4	P01040;C9J0E4	Cystatin-A;Cystatin-A, N-terminally processed	CSTA	sp|P01040|CYTA_HUMAN Cystatin-A OS=Homo sapiens OX=9606 GN=CSTA PE=1 SV=1;tr|C9J0E4|C9J0E4_HUMAN Cystatin-A OS=Homo sapiens OX=9606 GN=CSTA PE=1 SV=1	2	2	2	2	26.5	11.006	98	13.285	26.5	29037000	3629700
Q9NQC3;Q53SY1;A6XGP7;H7C106;D6W5C2;Q6IPN0;F8W914;Q3LIF4;A0A0U1RQR6	Q9NQC3;Q53SY1;A6XGP7;H7C106;D6W5C2;Q6IPN0;F8W914;Q3LIF4;A0A0U1RQR6	Reticulon-4;Reticulon	RTN4;NOGOC;Nbla00271	sp|Q9NQC3|RTN4_HUMAN Reticulon-4 OS=Homo sapiens OX=9606 GN=RTN4 PE=1 SV=2;tr|Q53SY1|Q53SY1_HUMAN Reticulon (Fragment) OS=Homo sapiens OX=9606 GN=RTN4 PE=4 SV=1;tr|A6XGP7|A6XGP7_HUMAN Reticulon OS=Homo sapiens OX=9606 GN=NOGOC PE=2 SV=1;tr|H7C106|H7C106_HU	9	2	2	2	1.8	129.93	1192	13.229	1.8	42649000	836250
Q01650;Q96QB2	Q01650;Q96QB2	Large neutral amino acids transporter small subunit 1	SLC7A5;lat1	sp|Q01650|LAT1_HUMAN Large neutral amino acids transporter small subunit 1 OS=Homo sapiens OX=9606 GN=SLC7A5 PE=1 SV=2;tr|Q96QB2|Q96QB2_HUMAN Sodium-independent neutral amino acid transporter LAT1 OS=Homo sapiens OX=9606 GN=lat1 PE=3 SV=1	2	2	2	2	5.3	55.01	507	13.203	5.3	33138000	1841000
P07355;H0YL33;A0A024R5Z7;V9HW65;A6NMY6;H0YMW4;B4DNH8;H0YMM1;A0A7I2V4P4;H0YNP5;H0YKS4;B3KRQ1;H0YLE2;H0YN28;H0YNA0;H0YMD0;H0YMU9;H0YM50;H0YN42;H0YNB8	P07355;H0YL33;A0A024R5Z7;V9HW65;A6NMY6;H0YMW4;B4DNH8;H0YMM1;A0A7I2V4P4;H0YNP5;H0YKS4;B3KRQ1;H0YLE2;H0YN28;H0YNA0;H0YMD0;H0YMU9;H0YM50;H0YN42;H0YNB8	Annexin A2;Annexin;Putative annexin A2-like protein	ANXA2;HEL-S-270;ANXA2P2	sp|P07355|ANXA2_HUMAN Annexin A2 OS=Homo sapiens OX=9606 GN=ANXA2 PE=1 SV=2;tr|H0YL33|H0YL33_HUMAN Annexin OS=Homo sapiens OX=9606 GN=ANXA2 PE=1 SV=2;tr|A0A024R5Z7|A0A024R5Z7_HUMAN Annexin OS=Homo sapiens OX=9606 GN=ANXA2 PE=2 SV=1;tr|V9HW65|V9HW65_HUMAN A	20	2	2	2	8	38.604	339	13.064	8	9671800	386870
P50454;H0YEP8;E9PKH2;B4DN87;A8K259;A0A024R5K8	P50454;H0YEP8;E9PKH2;B4DN87;A8K259;A0A024R5K8	Serpin H1	SERPINH1	sp|P50454|SERPH_HUMAN Serpin H1 OS=Homo sapiens OX=9606 GN=SERPINH1 PE=1 SV=2;tr|H0YEP8|H0YEP8_HUMAN Collagen-binding protein (Fragment) OS=Homo sapiens OX=9606 GN=SERPINH1 PE=1 SV=1;tr|E9PKH2|E9PKH2_HUMAN Collagen-binding protein OS=Homo sapiens OX=9606 G	6	1	1	1	2.9	46.44	418	12.987	2.9	23120000	889220
P62913;Q5VVC8;Q08ES8;Q5VVD0	P62913;Q5VVC8;Q08ES8;Q5VVD0	60S ribosomal protein L11	RPL11	sp|P62913|RL11_HUMAN 60S ribosomal protein L11 OS=Homo sapiens OX=9606 GN=RPL11 PE=1 SV=2;tr|Q5VVC8|Q5VVC8_HUMAN 60S ribosomal protein L11 OS=Homo sapiens OX=9606 GN=RPL11 PE=1 SV=2;tr|Q08ES8|Q08ES8_HUMAN 60S ribosomal protein L11 OS=Homo sapiens OX=9606 P	4	2	2	2	12.9	20.252	178	12.852	12.9	23785000	2378500
P38919;A0A024R8W0;I3L3H2;Q59GT8;Q5JWW0;J3QQP0;E9PBH4;F8WE11	P38919;A0A024R8W0;I3L3H2	Eukaryotic initiation factor 4A-III;Eukaryotic initiation factor 4A-III, N-terminally processed	EIF4A3;DDX48	sp|P38919|IF4A3_HUMAN Eukaryotic initiation factor 4A-III OS=Homo sapiens OX=9606 GN=EIF4A3 PE=1 SV=4;tr|A0A024R8W0|A0A024R8W0_HUMAN RNA helicase OS=Homo sapiens OX=9606 GN=DDX48 PE=3 SV=1;tr|I3L3H2|I3L3H2_HUMAN RNA helicase OS=Homo sapiens OX=9606 GN=EIF4	8	3	2	2	10.2	46.871	411	12.819	10.2	7005600	269450
Q96DE0;B4DIZ6;A0A140VJQ3	Q96DE0;B4DIZ6;A0A140VJQ3	U8 snoRNA-decapping enzyme	NUDT16	sp|Q96DE0|NUD16_HUMAN U8 snoRNA-decapping enzyme OS=Homo sapiens OX=9606 GN=NUDT16 PE=1 SV=2;tr|B4DIZ6|B4DIZ6_HUMAN cDNA FLJ57941, highly similar to Nucleoside diphosphate-linked moiety X motif16 OS=Homo sapiens OX=9606 PE=2 SV=1;tr|A0A140VJQ3|A0A140VJQ3_H	3	2	2	2	11.8	21.273	195	12.704	11.8	22897000	1761300
Q9BVS5;F8WDR2	Q9BVS5;F8WDR2	tRNA (adenine(58)-N(1))-methyltransferase, mitochondrial	TRMT61B	sp|Q9BVS5|TR61B_HUMAN tRNA (adenine(58)-N(1))-methyltransferase, mitochondrial OS=Homo sapiens OX=9606 GN=TRMT61B PE=1 SV=2;tr|F8WDR2|F8WDR2_HUMAN tRNA (adenine(58)-N(1))-methyltransferase OS=Homo sapiens OX=9606 GN=TRMT61B PE=1 SV=1	2	2	2	2	6.3	52.965	477	12.68	6.3	42350000	1512500
P49591;Q0VGA5;Q53HA4;Q5T5C7	P49591;Q0VGA5;Q53HA4;Q5T5C7	Serine--tRNA ligase, cytoplasmic	SARS	sp|P49591|SYSC_HUMAN Serine--tRNA ligase, cytoplasmic OS=Homo sapiens OX=9606 GN=SARS1 PE=1 SV=3;tr|Q0VGA5|Q0VGA5_HUMAN Seryl-tRNA synthetase OS=Homo sapiens OX=9606 GN=SARS PE=2 SV=1;tr|Q53HA4|Q53HA4_HUMAN Seryl-tRNA synthetase (Fragment) OS=Homo sapiens	4	2	2	2	5.3	58.777	514	12.668	5.3	13383000	431720
P07858;B4DMY4;A0A7I2V668;B4DL49;B3KUJ8;A8K2H4;A0A024R374;A0A7I2V440;E9PHZ5;R4GMQ5;E9PQM1;E9PSG5;E9PR21;A0A7I2V4Z9;A0A7I2YQK9	P07858;B4DMY4;A0A7I2V668;B4DL49;B3KUJ8;A8K2H4;A0A024R374;A0A7I2V440;E9PHZ5;R4GMQ5;E9PQM1;E9PSG5;E9PR21;A0A7I2V4Z9;A0A7I2YQK9	Cathepsin B;Cathepsin B light chain;Cathepsin B heavy chain	CTSB	sp|P07858|CATB_HUMAN Cathepsin B OS=Homo sapiens OX=9606 GN=CTSB PE=1 SV=3;tr|B4DMY4|B4DMY4_HUMAN cDNA FLJ59133, highly similar to Cathepsin B OS=Homo sapiens OX=9606 PE=2 SV=1;tr|A0A7I2V668|A0A7I2V668_HUMAN Cathepsin B OS=Homo sapiens OX=9606 GN=CTSB PE=4	15	2	2	2	9.1	37.821	339	12.649	9.1	17943000	944350
P62249;M0R210;M0QX76;M0R1M5;M0R3H0;Q6IPX4	P62249;M0R210;M0QX76;M0R1M5;M0R3H0;Q6IPX4	40S ribosomal protein S16	RPS16	sp|P62249|RS16_HUMAN 40S ribosomal protein S16 OS=Homo sapiens OX=9606 GN=RPS16 PE=1 SV=2;tr|M0R210|M0R210_HUMAN 40S ribosomal protein S16 OS=Homo sapiens OX=9606 GN=RPS16 PE=1 SV=1;tr|M0QX76|M0QX76_HUMAN 40S ribosomal protein S16 (Fragment) OS=Homo sapien	6	2	2	2	14.4	16.445	146	12.644	14.4	10579000	881550
Q14974;B7Z5M1;J3KTM9;B7Z752;B2RBR9	Q14974;B7Z5M1;J3KTM9;B7Z752;B2RBR9	Importin subunit beta-1	KPNB1	sp|Q14974|IMB1_HUMAN Importin subunit beta-1 OS=Homo sapiens OX=9606 GN=KPNB1 PE=1 SV=2;tr|B7Z5M1|B7Z5M1_HUMAN cDNA FLJ50625, highly similar to Importin beta-1 subunit OS=Homo sapiens OX=9606 PE=2 SV=1;tr|J3KTM9|J3KTM9_HUMAN Importin subunit beta-1 (Fragme	5	2	2	2	3.9	97.169	876	12.613	3.9	6045100	137390
Q5T9A4;Q96T67;H0Y2W2;A0A5K1VW56;Q9H834	Q5T9A4;Q96T67;H0Y2W2;A0A5K1VW56;Q9H834	ATPase family AAA domain-containing protein 3B	ATAD3B;ATAD3A	sp|Q5T9A4|ATD3B_HUMAN ATPase family AAA domain-containing protein 3B OS=Homo sapiens OX=9606 GN=ATAD3B PE=1 SV=1;tr|Q96T67|Q96T67_HUMAN TOB3 OS=Homo sapiens OX=9606 PE=2 SV=1;tr|H0Y2W2|H0Y2W2_HUMAN ATPase family AAA domain-containing protein 3A (Fragment)	5	2	2	1	3.5	72.572	648	12.531	3.5	24534000	570560
P62269;A0A0G2JQH2;Q5GGW2	P62269;A0A0G2JQH2;Q5GGW2	40S ribosomal protein S18	RPS18	sp|P62269|RS18_HUMAN 40S ribosomal protein S18 OS=Homo sapiens OX=9606 GN=RPS18 PE=1 SV=3;tr|A0A0G2JQH2|A0A0G2JQH2_HUMAN 40S ribosomal protein S18 OS=Homo sapiens OX=9606 GN=RPS18 PE=1 SV=1;tr|Q5GGW2|Q5GGW2_HUMAN 40S ribosomal protein S18 OS=Homo sapiens O	3	2	2	2	13.2	17.718	152	12.507	13.2	23148000	1929000
P49755;A0A024R6I3;Q53GF9;B4DZH3;G3V2K7;B4DL12	P49755;A0A024R6I3;Q53GF9;B4DZH3;G3V2K7;B4DL12	Transmembrane emp24 domain-containing protein 10	TMED10	sp|P49755|TMEDA_HUMAN Transmembrane emp24 domain-containing protein 10 OS=Homo sapiens OX=9606 GN=TMED10 PE=1 SV=2;tr|A0A024R6I3|A0A024R6I3_HUMAN Testicular tissue protein Li 206 OS=Homo sapiens OX=9606 GN=TMED10 PE=2 SV=1;tr|Q53GF9|Q53GF9_HUMAN Full-lengt	6	2	2	2	9.6	24.976	219	12.505	9.6	12824000	986500
P06703;R4GN98;B2R577	P06703;R4GN98;B2R577	Protein S100-A6;Protein S100	S100A6	sp|P06703|S10A6_HUMAN Protein S100-A6 OS=Homo sapiens OX=9606 GN=S100A6 PE=1 SV=1;tr|R4GN98|R4GN98_HUMAN Protein S100 (Fragment) OS=Homo sapiens OX=9606 GN=S100A6 PE=1 SV=1;tr|B2R577|B2R577_HUMAN Protein S100 OS=Homo sapiens OX=9606 PE=2 SV=1	3	2	2	2	18.9	10.18	90	12.396	18.9	141090000	28218000
O95373	O95373	Importin-7	IPO7	sp|O95373|IPO7_HUMAN Importin-7 OS=Homo sapiens OX=9606 GN=IPO7 PE=1 SV=1	1	2	2	2	2.2	119.52	1038	12.393	2.2	17124000	364330
Q9UBM7;A8K0D2;A0A1Y1B909;A0A024R5F7;E9PJ54;A0A1Y1BG54;A0A1Y1BBN3;X5D9E1;H0YE57;E9PM00;A0A0S2Z3S3;B4E1K5;X5DRD7;X5DNI9	Q9UBM7;A8K0D2;A0A1Y1B909;A0A024R5F7;E9PJ54;A0A1Y1BG54;A0A1Y1BBN3;X5D9E1;H0YE57;E9PM00;A0A0S2Z3S3;B4E1K5;X5DRD7;X5DNI9	7-dehydrocholesterol reductase	DHCR7	sp|Q9UBM7|DHCR7_HUMAN 7-dehydrocholesterol reductase OS=Homo sapiens OX=9606 GN=DHCR7 PE=1 SV=1;tr|A8K0D2|A8K0D2_HUMAN cDNA FLJ77740, highly similar to Homo sapiens 7-dehydrocholesterol reductase, mRNA OS=Homo sapiens OX=9606 PE=2 SV=1;tr|A0A1Y1B909|A0A1Y1	14	2	2	2	7.4	54.489	475	12.336	7.4	15000000	882370
P31151;Q86SG5	P31151;Q86SG5	Protein S100-A7;Protein S100-A7A	S100A7;S100A7A	sp|P31151|S10A7_HUMAN Protein S100-A7 OS=Homo sapiens OX=9606 GN=S100A7 PE=1 SV=4;sp|Q86SG5|S1A7A_HUMAN Protein S100-A7A OS=Homo sapiens OX=9606 GN=S100A7A PE=1 SV=3	2	2	2	2	23.8	11.471	101	12.109	23.8	3754500	536360
P54136;B4DXW6	P54136;B4DXW6	Arginine--tRNA ligase, cytoplasmic	RARS	sp|P54136|SYRC_HUMAN Arginine--tRNA ligase, cytoplasmic OS=Homo sapiens OX=9606 GN=RARS1 PE=1 SV=2;tr|B4DXW6|B4DXW6_HUMAN Arginine--tRNA ligase OS=Homo sapiens OX=9606 PE=2 SV=1	2	2	2	2	3.8	75.378	660	12.092	3.8	11793000	287640
P35613;A0A087WUV8;B4DY23;Q54A51;B4DNE1;R4GMX5;A8MZ77;I3L192;A0A087X2B5	P35613;A0A087WUV8;B4DY23;Q54A51;B4DNE1;R4GMX5;A8MZ77;I3L192;A0A087X2B5	Basigin	BSG;hEMMPRIN	sp|P35613|BASI_HUMAN Basigin OS=Homo sapiens OX=9606 GN=BSG PE=1 SV=2;tr|A0A087WUV8|A0A087WUV8_HUMAN Basigin OS=Homo sapiens OX=9606 GN=BSG PE=1 SV=1;tr|B4DY23|B4DY23_HUMAN Basigin OS=Homo sapiens OX=9606 PE=2 SV=1;tr|Q54A51|Q54A51_HUMAN Basigin OS=Homo sa	9	2	2	2	7	42.2	385	12.073	7	31944000	1996500
Q15149;E9PMV1;H0YDN1	Q15149;E9PMV1;H0YDN1	Plectin	PLEC	sp|Q15149|PLEC_HUMAN Plectin OS=Homo sapiens OX=9606 GN=PLEC PE=1 SV=3;tr|E9PMV1|E9PMV1_HUMAN Plectin (Fragment) OS=Homo sapiens OX=9606 GN=PLEC PE=1 SV=1;tr|H0YDN1|H0YDN1_HUMAN Plectin OS=Homo sapiens OX=9606 GN=PLEC PE=1 SV=9	3	2	2	2	0.5	531.78	4684	12.046	0.5	25048000	73239
P11021;V9HWB4;REV__B4DLB6;REV__Q0IJ45;REV__H3BUZ0;REV__Q0IJ46;REV__A0A024R211;REV__X5D300;REV__X5D963;REV__Q9NXD2	P11021;V9HWB4;REV__B4DLB6;REV__Q0IJ45;REV__H3BUZ0;REV__Q0IJ46;REV__A0A024R211;REV__X5D300;REV__X5D963;REV__Q9NXD2	78 kDa glucose-regulated protein	HSPA5;HEL-S-89n	sp|P11021|BIP_HUMAN Endoplasmic reticulum chaperone BiP OS=Homo sapiens OX=9606 GN=HSPA5 PE=1 SV=2;tr|V9HWB4|V9HWB4_HUMAN 78 kDa glucose-regulated protein OS=Homo sapiens OX=9606 GN=HEL-S-89n PE=2 SV=1;tr|B4DLB6|B4DLB6_HUMAN cDNA FLJ61132, weakly similar t	10	2	2	2	3.5	72.332	654	12.018	3.5	8593700	226150
O00148;A0A140TA18;A0A024RCM3;B4DX78;Q5STU3;A0A140T996;B4DP52;A0A0G2JJZ9;A0A140T9X3;Q13838;A0A140T9X9;F6UJC5;F6WLT2;A0A024R7H0;K7EQN7;Q59G92;F6TRA5;B4DIJ6;A0A140T9K2;A0A0A0MT12;A0A0D9SEM9;A0A140T9N3;A0A140T9L4;A0A140T973;A0A140T9K1;H0YCC6;Q69YT6;F6QYI9;A0A0G2JJL7;H0Y400;F6R6M7;B4DIZ8;F6S4E6	O00148;A0A140TA18;A0A024RCM3;B4DX78;Q5STU3;A0A140T996;B4DP52;A0A0G2JJZ9;A0A140T9X3;Q13838;A0A140T9X9;F6UJC5;F6WLT2;A0A024R7H0;K7EQN7;Q59G92;F6TRA5;B4DIJ6;A0A140T9K2;A0A0A0MT12;A0A0D9SEM9;A0A140T9N3;A0A140T9L4;A0A140T973;A0A140T9K1;H0YCC6;Q69YT6;F6QYI9;A0A0G2JJL7;H0Y400;F6R6M7;B4DIZ8;F6S4E6	ATP-dependent RNA helicase DDX39A;Spliceosome RNA helicase DDX39B	DDX39A;hCG_2005638;DDX39B;DDX39;DKFZp547B159	sp|O00148|DX39A_HUMAN ATP-dependent RNA helicase DDX39A OS=Homo sapiens OX=9606 GN=DDX39A PE=1 SV=2;tr|A0A140TA18|A0A140TA18_HUMAN Spliceosome RNA helicase DDX39B (Fragment) OS=Homo sapiens OX=9606 GN=DDX39B PE=1 SV=1;tr|A0A024RCM3|A0A024RCM3_HUMAN RNA hel	33	2	2	2	4.7	49.129	427	11.895	4.7	18139000	755770
P52756;A0A0S2Z549;A0A024R2U6;C9J9P7;C9JFQ5;E1CJT4;A0A0S2Z5U0	P52756;A0A0S2Z549;A0A024R2U6;C9J9P7;C9JFQ5;E1CJT4;A0A0S2Z5U0	RNA-binding protein 5	RBM5;RBM5 variant	sp|P52756|RBM5_HUMAN RNA-binding protein 5 OS=Homo sapiens OX=9606 GN=RBM5 PE=1 SV=2;tr|A0A0S2Z549|A0A0S2Z549_HUMAN RNA binding motif protein 5 isoform 1 (Fragment) OS=Homo sapiens OX=9606 GN=RBM5 PE=2 SV=1;tr|A0A024R2U6|A0A024R2U6_HUMAN RNA binding motif	7	2	2	2	2.7	92.153	815	11.873	2.7	52974000	1394000
O75340;A0A024QZ42;Q53FC3	O75340;A0A024QZ42;Q53FC3	Programmed cell death protein 6	PDCD6	sp|O75340|PDCD6_HUMAN Programmed cell death protein 6 OS=Homo sapiens OX=9606 GN=PDCD6 PE=1 SV=1;tr|A0A024QZ42|A0A024QZ42_HUMAN HCG1985580, isoform CRA_c OS=Homo sapiens OX=9606 GN=PDCD6 PE=1 SV=1;tr|Q53FC3|Q53FC3_HUMAN Programmed cell death 6 variant (Fra	3	2	2	2	11.5	21.868	191	11.833	11.5	3804900	317080
P61204;P84077;A0A024R3Q0;A0A024R0Y6;H0YGG7;B4E190;B4DJC8;B4DN70;B4DEB9;P84085;F5H0C7;C9J1Z8;A4D0Z3;F5H423;B4DLJ3	P61204;P84077;A0A024R3Q0;A0A024R0Y6;H0YGG7;B4E190;B4DJC8;B4DN70;B4DEB9	ADP-ribosylation factor 3;ADP-ribosylation factor 1	ARF3;ARF1	sp|P61204|ARF3_HUMAN ADP-ribosylation factor 3 OS=Homo sapiens OX=9606 GN=ARF3 PE=1 SV=2;sp|P84077|ARF1_HUMAN ADP-ribosylation factor 1 OS=Homo sapiens OX=9606 GN=ARF1 PE=1 SV=2;tr|A0A024R3Q0|A0A024R3Q0_HUMAN ADP-ribosylation factor 1, isoform CRA_a OS=Hom	15	3	2	2	23.8	20.601	181	11.763	23.8	39958000	3632600
Q9UL46;H0YM70;Q86SZ7;Q2TNB3;A0A087X1Z3;H0YKU2;Q6FHK9	Q9UL46;H0YM70;Q86SZ7;Q2TNB3;A0A087X1Z3;H0YKU2;Q6FHK9	Proteasome activator complex subunit 2	PSME2	sp|Q9UL46|PSME2_HUMAN Proteasome activator complex subunit 2 OS=Homo sapiens OX=9606 GN=PSME2 PE=1 SV=4;tr|H0YM70|H0YM70_HUMAN Proteasome activator complex subunit 2 OS=Homo sapiens OX=9606 GN=PSME2 PE=1 SV=1;tr|Q86SZ7|Q86SZ7_HUMAN Full-length cDNA clone C	7	2	2	2	12.1	27.401	239	11.71	12.1	3832800	212940
A4D185;E7ERT8	A4D185;E7ERT8		HOXA1	tr|A4D185|A4D185_HUMAN Homeo box A1 OS=Homo sapiens OX=9606 GN=HOXA1 PE=4 SV=1;tr|E7ERT8|E7ERT8_HUMAN Homeobox protein Hox-A1 OS=Homo sapiens OX=9606 GN=HOXA1 PE=1 SV=1	2	1	1	1	4.5	14.228	132	11.633	4.5	1027100000	205410000
O60701;Q9NQ82	O60701;Q9NQ82	UDP-glucose 6-dehydrogenase	UGDH;GDH	sp|O60701|UGDH_HUMAN UDP-glucose 6-dehydrogenase OS=Homo sapiens OX=9606 GN=UGDH PE=1 SV=1;tr|Q9NQ82|Q9NQ82_HUMAN Uridine diphospho-glucose dehydrogenase (Fragment) OS=Homo sapiens OX=9606 GN=GDH PE=4 SV=1	2	2	2	2	5.1	55.023	494	11.577	5.1	12653000	372140
P62820;Q5U0I6;E7END7;B7Z8M7;E9PLD0;Q6FIG4;Q9H0U4;A0A024R7I3;A0A024RB27;G5EMR8;B4DMS1;A0A2R8YDI9;G3V196;Q504R6;H0YNE9;D3DV69;Q96RD8;Q53SX4;Q92927;B3KTE3;Q9H1C9;H0YMN7;G5ELZ6;G5ELZ5;Q59EP4;A0A2R8YFB8;H0YL94;P59190;Q92928;P51153;Q92930;P61006;H0YLJ8	P62820;Q5U0I6;E7END7;B7Z8M7;E9PLD0;Q6FIG4;Q9H0U4;A0A024R7I3;A0A024RB27;G5EMR8;B4DMS1;A0A2R8YDI9;G3V196;Q504R6;H0YNE9;D3DV69;Q96RD8;Q53SX4;Q92927;B3KTE3;Q9H1C9;H0YMN7;G5ELZ6;G5ELZ5;Q59EP4;A0A2R8YFB8;H0YL94;P59190;Q92928;P51153;Q92930;P61006;H0YLJ8	Ras-related protein Rab-1A;Ras-related protein Rab-1B;Ras-related protein Rab-15;Putative Ras-related protein Rab-1C;Ras-related protein Rab-13;Ras-related protein Rab-8B;Ras-related protein Rab-8A	RAB1A;RAB1B;RAB8A;hCG_24991;RAB15;RAB13;RAB8B;hCG_1996054;RAB10;rab1b;RAB1C	sp|P62820|RAB1A_HUMAN Ras-related protein Rab-1A OS=Homo sapiens OX=9606 GN=RAB1A PE=1 SV=3;tr|Q5U0I6|Q5U0I6_HUMAN H.sapiens ras-related Hrab1A protein OS=Homo sapiens OX=9606 GN=RAB1A PE=2 SV=1;tr|E7END7|E7END7_HUMAN Ras-related protein Rab-1A OS=Homo sap	33	2	2	1	9.3	22.677	205	11.573	9.3	20729000	1151600
P33778;Q93079;B2R4S9;A8K9J7;A0A024RCJ2;U3KQK0;A0A024RCL8;Q0D2M2;A0A024QZZ7;I6L9F7;B4DR52;A0A024RCJ9;Q96A08;P06899;P57053;Q8N257;Q99879;Q5QNW6;P23527;P62807;Q99877;Q16778;P58876;O60814;Q99880;A0A2R8Y619;L0R4T3	P33778;Q93079;B2R4S9;A8K9J7;A0A024RCJ2;U3KQK0;A0A024RCL8;Q0D2M2;A0A024QZZ7;I6L9F7;B4DR52;A0A024RCJ9;Q96A08;P06899;P57053;Q8N257;Q99879;Q5QNW6;P23527;P62807;Q99877;Q16778;P58876;O60814;Q99880;A0A2R8Y619;L0R4T3	Histone H2B type 1-B;Histone H2B type 1-H;Histone H2B;Histone H2B type 1-A;Histone H2B type 1-J;Histone H2B type F-S;Histone H2B type 3-B;Histone H2B type 1-M;Histone H2B type 2-F;Histone H2B type 1-O;Histone H2B type 1-C/E/F/G/I;Histone H2B type 1-N;Histone H2B type 2-E;Histone H2B type 1-D;Histone H2B type 1-K;Histone H2B type 1-L	HIST1H2BB;HIST1H2BH;HIST1H2BI;HIST1H2BJ;HIST1H2BN;HIST1H2BK;HIST1H2BC;HIST1H2BD;HIST1H2BM;HIST1H2BA;H2BFS;HIST3H2BB;HIST2H2BF;HIST1H2BO;HIST2H2BE;HIST1H2BL;ABCF2	sp|P33778|H2B1B_HUMAN Histone H2B type 1-B OS=Homo sapiens OX=9606 GN=H2BC3 PE=1 SV=2;sp|Q93079|H2B1H_HUMAN Histone H2B type 1-H OS=Homo sapiens OX=9606 GN=H2BC9 PE=1 SV=3;tr|B2R4S9|B2R4S9_HUMAN Histone H2B OS=Homo sapiens OX=9606 GN=HIST1H2BC PE=2 SV=1;tr	27	2	2	2	15.9	13.95	126	11.545	15.9	29322000	2665700
P02795;P80297;Q8N339;P13640;P04732;Q8WVB5;Q8TDC4;A0A140VJP8;A0A024R6T4	P02795;P80297;Q8N339;P13640;P04732;Q8WVB5;Q8TDC4;A0A140VJP8;A0A024R6T4	Metallothionein-2;Metallothionein-1X;Metallothionein-1M;Metallothionein-1G;Metallothionein-1E;Metallothionein	MT2A;MT1X;MT1M;MT1G;MT1E	sp|P02795|MT2_HUMAN Metallothionein-2 OS=Homo sapiens OX=9606 GN=MT2A PE=1 SV=1;sp|P80297|MT1X_HUMAN Metallothionein-1X OS=Homo sapiens OX=9606 GN=MT1X PE=1 SV=1;sp|Q8N339|MT1M_HUMAN Metallothionein-1M OS=Homo sapiens OX=9606 GN=MT1M PE=1 SV=2;sp|P13640|MT	9	2	2	2	21.3	6.0422	61	11.352	21.3	38299000	12766000
P01876;Q6MZW0;Q6N090;Q6N092;Q9UP60;A0A286YEY1;Q8WY24;Q96DK0;Q6ZW64;Q96K68;Q8NCL6;Q6ZVX0;Q6N091;Q6N041;A0A0G2JMB2;Q7Z374;Q6P089;Q6MZV6;Q7Z379;P0DOX2;Q9NPP6;A0A286YEY5;P01877;Q6MZX9	P01876;Q6MZW0;Q6N090;Q6N092;Q9UP60;A0A286YEY1;Q8WY24;Q96DK0;Q6ZW64;Q96K68;Q8NCL6;Q6ZVX0;Q6N091;Q6N041;A0A0G2JMB2;Q7Z374;Q6P089;Q6MZV6;Q7Z379;P0DOX2;Q9NPP6;A0A286YEY5;P01877;Q6MZX9	Ig alpha-1 chain C region;Ig alpha-2 chain C region	IGHA1;DKFZp686J11235;DKFZp686G21220;DKFZp686K18196;SNC73;DKFZp686C02220;DKFZp686O16217;DKFZp686C02218;IGH@;DKFZp686L19235;DKFZp686K04218;IGHA2;DKFZp686M08189	sp|P01876|IGHA1_HUMAN Immunoglobulin heavy constant alpha 1 OS=Homo sapiens OX=9606 GN=IGHA1 PE=1 SV=2;tr|Q6MZW0|Q6MZW0_HUMAN Uncharacterized protein DKFZp686J11235 (Fragment) OS=Homo sapiens OX=9606 GN=DKFZp686J11235 PE=1 SV=1;tr|Q6N090|Q6N090_HUMAN Uncha	24	2	2	2	6.2	37.654	353	11.332	6.2	23536000	1384500
P12235;A8K787;A0A0S2Z3H3;V9GYG0;Q59EP7;A0A0S2Z3C4	P12235;A8K787;A0A0S2Z3H3;V9GYG0;Q59EP7;A0A0S2Z3C4	ADP/ATP translocase 1	SLC25A4	sp|P12235|ADT1_HUMAN ADP/ATP translocase 1 OS=Homo sapiens OX=9606 GN=SLC25A4 PE=1 SV=4;tr|A8K787|A8K787_HUMAN ADP/ATP translocase OS=Homo sapiens OX=9606 PE=2 SV=1;tr|A0A0S2Z3H3|A0A0S2Z3H3_HUMAN ADP/ATP translocase (Fragment) OS=Homo sapiens OX=9606 GN=SL	6	5	1	1	16.8	33.064	298	11.307	16.8	13467000	641300
Q9NZ01;B3KM97;B3KSQ1;M0R2N5;A0A384NL45	Q9NZ01;B3KM97;B3KSQ1;M0R2N5;A0A384NL45	Very-long-chain enoyl-CoA reductase	TECR	sp|Q9NZ01|TECR_HUMAN Very-long-chain enoyl-CoA reductase OS=Homo sapiens OX=9606 GN=TECR PE=1 SV=1;tr|B3KM97|B3KM97_HUMAN Very-long-chain enoyl-CoA reductase OS=Homo sapiens OX=9606 PE=2 SV=1;tr|B3KSQ1|B3KSQ1_HUMAN Very-long-chain enoyl-CoA reductase OS=Ho	5	2	2	2	7.1	36.034	308	11.298	7.1	33351000	2084400
P26006;B4E0H8;A0A140VJM0;H0YA32;K7EMU3;B4DDT0;Q59F03	P26006;B4E0H8;A0A140VJM0;H0YA32;K7EMU3;B4DDT0;Q59F03	Integrin alpha-3;Integrin alpha-3 heavy chain;Integrin alpha-3 light chain	ITGA3	sp|P26006|ITA3_HUMAN Integrin alpha-3 OS=Homo sapiens OX=9606 GN=ITGA3 PE=1 SV=5;tr|B4E0H8|B4E0H8_HUMAN cDNA FLJ60385, highly similar to Integrin alpha-3 OS=Homo sapiens OX=9606 PE=2 SV=1;tr|A0A140VJM0|A0A140VJM0_HUMAN Testicular tissue protein Li 96 OS=Ho	7	2	2	2	1.9	116.61	1051	11.255	1.9	79763000	1855000
Q9HDC9;H0Y512	Q9HDC9;H0Y512	Adipocyte plasma membrane-associated protein	APMAP	sp|Q9HDC9|APMAP_HUMAN Adipocyte plasma membrane-associated protein OS=Homo sapiens OX=9606 GN=APMAP PE=1 SV=2;tr|H0Y512|H0Y512_HUMAN Adipocyte plasma membrane-associated protein (Fragment) OS=Homo sapiens OX=9606 GN=APMAP PE=1 SV=1	2	2	2	2	5	46.48	416	11.205	5	20218000	777620
O00264;Q6IB11	O00264;Q6IB11	Membrane-associated progesterone receptor component 1	PGRMC1	sp|O00264|PGRC1_HUMAN Membrane-associated progesterone receptor component 1 OS=Homo sapiens OX=9606 GN=PGRMC1 PE=1 SV=3;tr|Q6IB11|Q6IB11_HUMAN PGRMC1 protein OS=Homo sapiens OX=9606 GN=PGRMC1 PE=1 SV=1	2	2	2	2	11.3	21.671	195	11.176	11.3	16129000	1612900
P0CG48;L8B196;F5GXK7;J3QKN0;Q5U5U6;Q5PY61;Q9UFQ0;Q96C32;Q96MH4;L8B4I8;J3QS39;Q96H31;A8K674;L8B4R0;L8B4Z6;L8B4J3;L8B4M0;Q66K58;F5H747;B2RDW1;Q5RKT7;P0CG47;F5H6Q2;P62979;P62987;Q5UGI3;F5H2Z3;J3QTR3;M0R1M6;Q8WYN9;Q3MIH3;F5GYU3;A0A248RGE3;M0R2S1;A0A2R8Y422;F5H265;B4DV12;F5H388;Q59EM9;Q49A90;M0R1V7	P0CG48;L8B196;F5GXK7;J3QKN0;Q5U5U6;Q5PY61;Q9UFQ0;Q96C32;Q96MH4;L8B4I8;J3QS39;Q96H31;A8K674;L8B4R0;L8B4Z6;L8B4J3;L8B4M0;Q66K58;F5H747;B2RDW1;Q5RKT7;P0CG47;F5H6Q2;P62979;P62987;Q5UGI3;F5H2Z3;J3QTR3;M0R1M6;Q8WYN9;Q3MIH3;F5GYU3;A0A248RGE3;M0R2S1;A0A2R8Y422;F5H265;B4DV12;F5H388;Q59EM9;Q49A90;M0R1V7	Polyubiquitin-C;Ubiquitin;Polyubiquitin-B;Ubiquitin;Ubiquitin-40S ribosomal protein S27a;Ubiquitin;40S ribosomal protein S27a;Ubiquitin-60S ribosomal protein L40;Ubiquitin;60S ribosomal protein L40	UBC;UbC;UBB;DKFZp434K0435;HEL112;RPS27A;UBA52	sp|P0CG48|UBC_HUMAN Polyubiquitin-C OS=Homo sapiens OX=9606 GN=UBC PE=1 SV=3;tr|L8B196|L8B196_HUMAN Ubiquitin C OS=Homo sapiens OX=9606 GN=UbC PE=4 SV=1;tr|F5GXK7|F5GXK7_HUMAN Polyubiquitin-C (Fragment) OS=Homo sapiens OX=9606 GN=UBC PE=1 SV=2;tr|J3QKN0|J3	41	2	2	2	23.6	77.038	685	11.113	23.6	37328000	592500
P12004;B4DUA2;Q6FI35;Q6FHF5;Q7Z6A3;Q7Z6A2;Q7Z6A1	P12004;B4DUA2;Q6FI35;Q6FHF5;Q7Z6A3;Q7Z6A2;Q7Z6A1	Proliferating cell nuclear antigen	PCNA	sp|P12004|PCNA_HUMAN Proliferating cell nuclear antigen OS=Homo sapiens OX=9606 GN=PCNA PE=1 SV=1;tr|B4DUA2|B4DUA2_HUMAN Proliferating cell nuclear antigen OS=Homo sapiens OX=9606 PE=2 SV=1;tr|Q6FI35|Q6FI35_HUMAN Proliferating cell nuclear antigen OS=Homo	7	2	2	2	8	28.768	261	11.094	8	31518000	1751000
P35268;K7EJT5;K7EP65;K7EKS7;K7ELC4;K7EMH1;K7ERI7;Q7Z4W8	P35268;K7EJT5;K7EP65;K7EKS7;K7ELC4;K7EMH1;K7ERI7;Q7Z4W8	60S ribosomal protein L22	RPL22	sp|P35268|RL22_HUMAN 60S ribosomal protein L22 OS=Homo sapiens OX=9606 GN=RPL22 PE=1 SV=2;tr|K7EJT5|K7EJT5_HUMAN 60S ribosomal protein L22 (Fragment) OS=Homo sapiens OX=9606 GN=RPL22 PE=1 SV=1;tr|K7EP65|K7EP65_HUMAN 60S ribosomal protein L22 (Fragment) OS=	8	2	2	2	18.8	14.787	128	11.059	18.8	7187900	1198000
Q13155;A8MU58;B2R7M3;A0A024QZY1	Q13155;A8MU58;B2R7M3;A0A024QZY1	Aminoacyl tRNA synthase complex-interacting multifunctional protein 2	AIMP2;JTV1	sp|Q13155|AIMP2_HUMAN Aminoacyl tRNA synthase complex-interacting multifunctional protein 2 OS=Homo sapiens OX=9606 GN=AIMP2 PE=1 SV=2;tr|A8MU58|A8MU58_HUMAN Aminoacyl tRNA synthase complex-interacting multifunctional protein 2 OS=Homo sapiens OX=9606 GN=A	4	2	2	2	7.8	35.348	320	11.049	7.8	22968000	1208800
P12236;Q6I9V5;Q59EI9;Q9H0C2;A0A0S2Z359;O75961	P12236;Q6I9V5;Q59EI9	ADP/ATP translocase 3;ADP/ATP translocase 3, N-terminally processed	SLC25A6	sp|P12236|ADT3_HUMAN ADP/ATP translocase 3 OS=Homo sapiens OX=9606 GN=SLC25A6 PE=1 SV=4;tr|Q6I9V5|Q6I9V5_HUMAN ADP/ATP translocase OS=Homo sapiens OX=9606 GN=SLC25A6 PE=2 SV=1;tr|Q59EI9|Q59EI9_HUMAN ADP/ATP translocase (Fragment) OS=Homo sapiens OX=9606 PE	6	6	2	1	18.8	32.866	298	11.046	18.8	94418000	4291700
A9UFC0;B2CIS9;P31944	A9UFC0;B2CIS9;P31944	Caspase-14;Caspase-14 subunit p17, mature form;Caspase-14 subunit p10, mature form;Caspase-14 subunit p20, intermediate form;Caspase-14 subunit p8, intermediate form	CASP14	tr|A9UFC0|A9UFC0_HUMAN Caspase 14 OS=Homo sapiens OX=9606 GN=CASP14 PE=2 SV=1;tr|B2CIS9|B2CIS9_HUMAN Caspase 14, apoptosis-related cysteine peptidase OS=Homo sapiens OX=9606 GN=CASP14 PE=2 SV=1;sp|P31944|CASPE_HUMAN Caspase-14 OS=Homo sapiens OX=9606 GN=CA	3	1	1	1	5.4	27.666	242	10.56	5.4	0	0
P53618;E9PP73	P53618;E9PP73	Coatomer subunit beta	COPB1	sp|P53618|COPB_HUMAN Coatomer subunit beta OS=Homo sapiens OX=9606 GN=COPB1 PE=1 SV=3;tr|E9PP73|E9PP73_HUMAN Coatomer subunit beta (Fragment) OS=Homo sapiens OX=9606 GN=COPB1 PE=1 SV=8	2	1	1	1	1.9	107.14	953	10.475	1.9	15417000	270470
P07814;V9GZ76;H6WCP5;V9GYZ6;Q3KQZ8;B4DKX5	P07814;V9GZ76;H6WCP5;V9GYZ6;Q3KQZ8;B4DKX5	Bifunctional glutamate/proline--tRNA ligase;Glutamate--tRNA ligase;Proline--tRNA ligase	EPRS	sp|P07814|SYEP_HUMAN Bifunctional glutamate/proline--tRNA ligase OS=Homo sapiens OX=9606 GN=EPRS1 PE=1 SV=5;tr|V9GZ76|V9GZ76_HUMAN Bifunctional glutamate/proline--tRNA ligase OS=Homo sapiens OX=9606 GN=EPRS1 PE=1 SV=1;tr|H6WCP5|H6WCP5_HUMAN Glutamyl-tRNA s	6	1	1	1	1.4	170.59	1512	10.379	1.4	11063000	112890
P20226;Q6SJ96;A0A1B0GVC6;Q32MN6;B4DPC1;Q5U0C8;Q32MN7	P20226;Q6SJ96;A0A1B0GVC6;Q32MN6;B4DPC1;Q5U0C8;Q32MN7	TATA-box-binding protein;TATA box-binding protein-like protein 2	TBP;TBPL2	sp|P20226|TBP_HUMAN TATA-box-binding protein OS=Homo sapiens OX=9606 GN=TBP PE=1 SV=2;sp|Q6SJ96|TBPL2_HUMAN TATA box-binding protein-like 2 OS=Homo sapiens OX=9606 GN=TBPL2 PE=2 SV=1;tr|A0A1B0GVC6|A0A1B0GVC6_HUMAN TATA-box-binding protein OS=Homo sapiens O	7	1	1	1	2.9	37.698	339	10.195	2.9	11362000	1032900
D6RF44	D6RF44		HNRNPD	tr|D6RF44|D6RF44_HUMAN Heterogeneous nuclear ribonucleoprotein D0 (Fragment) OS=Homo sapiens OX=9606 GN=HNRNPD PE=1 SV=8	1	10	1	1	58.6	12.553	111	10.118	58.6	16107000	2301000
P56192;H0YHV5;A0A024RBA2;B4E0E9;B4DF61;A8K492	P56192;H0YHV5;A0A024RBA2;B4E0E9;B4DF61;A8K492	Methionine--tRNA ligase, cytoplasmic	MARS	sp|P56192|SYMC_HUMAN Methionine--tRNA ligase, cytoplasmic OS=Homo sapiens OX=9606 GN=MARS1 PE=1 SV=2;tr|H0YHV5|H0YHV5_HUMAN Methionine--tRNA ligase, cytoplasmic (Fragment) OS=Homo sapiens OX=9606 GN=MARS1 PE=1 SV=1;tr|A0A024RBA2|A0A024RBA2_HUMAN Methionyl-	6	1	1	1	1.6	101.11	900	10.05	1.6	0	0
Q9NR31;H0Y5E8;Q6FID4;Q5SQT9;B2R679	Q9NR31;H0Y5E8;Q6FID4;Q5SQT9;B2R679	GTP-binding protein SAR1a	SAR1A;SARA1	sp|Q9NR31|SAR1A_HUMAN GTP-binding protein SAR1a OS=Homo sapiens OX=9606 GN=SAR1A PE=1 SV=1;tr|H0Y5E8|H0Y5E8_HUMAN GTP-binding protein SAR1a (Fragment) OS=Homo sapiens OX=9606 GN=SAR1A PE=1 SV=1;tr|Q6FID4|Q6FID4_HUMAN SARA1 protein OS=Homo sapiens OX=9606 G	5	1	1	1	6.1	22.367	198	10.044	6.1	4911000	446450
O76021;A0PJ87;J3QSV6;A0PJ61;Q32Q62	O76021;A0PJ87;J3QSV6;A0PJ61;Q32Q62	Ribosomal L1 domain-containing protein 1	RSL1D1	sp|O76021|RL1D1_HUMAN Ribosomal L1 domain-containing protein 1 OS=Homo sapiens OX=9606 GN=RSL1D1 PE=1 SV=3;tr|A0PJ87|A0PJ87_HUMAN RSL1D1 protein (Fragment) OS=Homo sapiens OX=9606 GN=RSL1D1 PE=2 SV=1;tr|J3QSV6|J3QSV6_HUMAN Ribosomal L1 domain-containing pr	5	1	1	1	3.1	54.972	490	9.836	3.1	11775000	452900
O43615;M0QXU7;Q9UPE4;Q53G69	O43615;M0QXU7;Q9UPE4;Q53G69	Mitochondrial import inner membrane translocase subunit TIM44	TIMM44;hTIM44	sp|O43615|TIM44_HUMAN Mitochondrial import inner membrane translocase subunit TIM44 OS=Homo sapiens OX=9606 GN=TIMM44 PE=1 SV=2;tr|M0QXU7|M0QXU7_HUMAN Mitochondrial import inner membrane translocase subunit TIM44 (Fragment) OS=Homo sapiens OX=9606 GN=TIMM4	4	1	1	1	2.4	51.355	452	9.6353	2.4	4675300	150820
P06702;B2R4M6	P06702;B2R4M6	Protein S100-A9;Protein S100	S100A9	sp|P06702|S10A9_HUMAN Protein S100-A9 OS=Homo sapiens OX=9606 GN=S100A9 PE=1 SV=1;tr|B2R4M6|B2R4M6_HUMAN Protein S100 OS=Homo sapiens OX=9606 PE=2 SV=1	2	1	1	1	13.2	13.242	114	9.5826	13.2	31593000	3510300
O60264;Q4W5H1;B7ZAX9;B4DZC0	O60264;Q4W5H1;B7ZAX9;B4DZC0	SWI/SNF-related matrix-associated actin-dependent regulator of chromatin subfamily A member 5	SMARCA5	sp|O60264|SMCA5_HUMAN SWI/SNF-related matrix-associated actin-dependent regulator of chromatin subfamily A member 5 OS=Homo sapiens OX=9606 GN=SMARCA5 PE=1 SV=1;tr|Q4W5H1|Q4W5H1_HUMAN Uncharacterized protein SMARCA5 (Fragment) OS=Homo sapiens OX=9606 GN=SM	4	1	1	1	1	121.9	1052	9.569	1	0	0
Q07666;B4E043;B4DDX2;B2R7B5	Q07666;B4E043;B4DDX2;B2R7B5	KH domain-containing, RNA-binding, signal transduction-associated protein 1	KHDRBS1	sp|Q07666|KHDR1_HUMAN KH domain-containing, RNA-binding, signal transduction-associated protein 1 OS=Homo sapiens OX=9606 GN=KHDRBS1 PE=1 SV=1;tr|B4E043|B4E043_HUMAN KH domain containing, RNA binding, signal transduction associated 1, isoform CRA_b OS=Homo	4	1	1	1	3.2	48.227	443	9.5387	3.2	30089000	1432800
P22102;Q15374;Q3B7A7;Q59HH3	P22102;Q15374;Q3B7A7;Q59HH3	Trifunctional purine biosynthetic protein adenosine-3;Phosphoribosylamine--glycine ligase;Phosphoribosylformylglycinamidine cyclo-ligase;Phosphoribosylglycinamide formyltransferase	GART	sp|P22102|PUR2_HUMAN Trifunctional purine biosynthetic protein adenosine-3 OS=Homo sapiens OX=9606 GN=GART PE=1 SV=1;tr|Q15374|Q15374_HUMAN Glycinamide ribonucleotide synthetase OS=Homo sapiens OX=9606 PE=2 SV=1;tr|Q3B7A7|Q3B7A7_HUMAN Trifunctional purine	4	1	1	1	1.4	107.77	1010	9.2645	1.4	16718000	298530
Q9Y2L1;Q49AG4;G3V1J5;A0A024R643;F2Z2C0	Q9Y2L1;Q49AG4;G3V1J5;A0A024R643;F2Z2C0	Exosome complex exonuclease RRP44	DIS3;KIAA1008	sp|Q9Y2L1|RRP44_HUMAN Exosome complex exonuclease RRP44 OS=Homo sapiens OX=9606 GN=DIS3 PE=1 SV=2;tr|Q49AG4|Q49AG4_HUMAN DIS3 protein OS=Homo sapiens OX=9606 GN=DIS3 PE=2 SV=1;tr|G3V1J5|G3V1J5_HUMAN Exosome complex exonuclease RRP44 OS=Homo sapiens OX=9606	5	16	1	1	22.8	109	958	9.1233	22.8	14942000	266820
Q13595;Q549U1	Q13595;Q549U1	Transformer-2 protein homolog alpha	TRA2A;HSU53209	sp|Q13595|TRA2A_HUMAN Transformer-2 protein homolog alpha OS=Homo sapiens OX=9606 GN=TRA2A PE=1 SV=1;tr|Q549U1|Q549U1_HUMAN Putative MAPK activating protein OS=Homo sapiens OX=9606 GN=HSU53209 PE=2 SV=1	2	1	1	1	5	32.688	282	9.1081	5	9472200	592010
Q8WVV4	Q8WVV4	Protein POF1B	POF1B	sp|Q8WVV4|POF1B_HUMAN Protein POF1B OS=Homo sapiens OX=9606 GN=POF1B PE=1 SV=3	1	1	1	1	1.7	68.064	589	8.8738	1.7	0	0
Q9UDW1	Q9UDW1	Cytochrome b-c1 complex subunit 9	UQCR10	sp|Q9UDW1|QCR9_HUMAN Cytochrome b-c1 complex subunit 9 OS=Homo sapiens OX=9606 GN=UQCR10 PE=1 SV=3	1	1	1	1	27	7.3084	63	8.593	27	12374000	3093400
Q00577;Q2NLD4;Q2NLC9;Q5U0P9;Q56A79	Q00577;Q2NLD4;Q2NLC9;Q5U0P9;Q56A79	Transcriptional activator protein Pur-alpha	PURA	sp|Q00577|PURA_HUMAN Transcriptional activator protein Pur-alpha OS=Homo sapiens OX=9606 GN=PURA PE=1 SV=2;tr|Q2NLD4|Q2NLD4_HUMAN PURA protein (Fragment) OS=Homo sapiens OX=9606 GN=PURA PE=2 SV=1;tr|Q2NLC9|Q2NLC9_HUMAN PURA protein (Fragment) OS=Homo sapie	5	1	1	1	8.1	34.91	322	8.5879	8.1	9379600	669970
Q15125;C9J719;C9JJ78;A0A024QYX0;A0A494C0F3	Q15125;C9J719;C9JJ78;A0A024QYX0;A0A494C0F3	3-beta-hydroxysteroid-Delta(8),Delta(7)-isomerase	EBP	sp|Q15125|EBP_HUMAN 3-beta-hydroxysteroid-Delta(8),Delta(7)-isomerase OS=Homo sapiens OX=9606 GN=EBP PE=1 SV=3;tr|C9J719|C9J719_HUMAN 3-beta-hydroxysteroid-Delta(8),Delta(7)-isomerase (Fragment) OS=Homo sapiens OX=9606 GN=EBP PE=1 SV=8;tr|C9JJ78|C9JJ78_HUM	5	1	1	1	7	26.352	230	8.4512	7	35533000	5922200
P62847;A0A2R8Y8A0;E7ETK0;A0A2R8Y849;A0A2R8YD14	P62847;A0A2R8Y8A0;E7ETK0;A0A2R8Y849;A0A2R8YD14	40S ribosomal protein S24	RPS24	sp|P62847|RS24_HUMAN 40S ribosomal protein S24 OS=Homo sapiens OX=9606 GN=RPS24 PE=1 SV=1;tr|A0A2R8Y8A0|A0A2R8Y8A0_HUMAN 40S ribosomal protein S24 (Fragment) OS=Homo sapiens OX=9606 GN=RPS24 PE=1 SV=1;tr|E7ETK0|E7ETK0_HUMAN 40S ribosomal protein S24 OS=Hom	5	1	1	1	11.3	15.423	133	8.4419	11.3	23459000	3351200
Q9UBB4;Q9NTC6;B1AHE3	Q9UBB4;Q9NTC6;B1AHE3	Ataxin-10	ATXN10;DKFZp434I1726	sp|Q9UBB4|ATX10_HUMAN Ataxin-10 OS=Homo sapiens OX=9606 GN=ATXN10 PE=1 SV=1;tr|Q9NTC6|Q9NTC6_HUMAN Uncharacterized protein DKFZp434I1726 (Fragment) OS=Homo sapiens OX=9606 GN=DKFZp434I1726 PE=2 SV=1;tr|B1AHE3|B1AHE3_HUMAN Ataxin-10 OS=Homo sapiens OX=9606	3	1	1	1	3.2	53.488	475	8.2101	3.2	7147400	246460
O14980;B3KWD0;B7ZB16;B4DR01;A0A7I2V488;A0A7I2V6B9;A0A7I2V2S3;A0A7I2V2H0;A0A7I2V3W6;A0A7I2V2Y6;A0A7I2V461	O14980;B3KWD0;B7ZB16;B4DR01;A0A7I2V488;A0A7I2V6B9;A0A7I2V2S3;A0A7I2V2H0;A0A7I2V3W6;A0A7I2V2Y6;A0A7I2V461	Exportin-1	XPO1	sp|O14980|XPO1_HUMAN Exportin-1 OS=Homo sapiens OX=9606 GN=XPO1 PE=1 SV=1;tr|B3KWD0|B3KWD0_HUMAN cDNA FLJ42779 fis, clone BRAWH3005300, highly similar to Exportin-1 OS=Homo sapiens OX=9606 PE=2 SV=1;tr|B7ZB16|B7ZB16_HUMAN cDNA, FLJ79380, highly similar to	11	1	1	1	1.4	123.38	1071	8.1828	1.4	9887700	170480
P50897;E9PSE5;E9PIA8;A0A2C9F2P4;A0A286YFF7	P50897;E9PSE5;E9PIA8;A0A2C9F2P4;A0A286YFF7	Palmitoyl-protein thioesterase 1	PPT1	sp|P50897|PPT1_HUMAN Palmitoyl-protein thioesterase 1 OS=Homo sapiens OX=9606 GN=PPT1 PE=1 SV=1;tr|E9PSE5|E9PSE5_HUMAN Palmitoyl-protein hydrolase 1 OS=Homo sapiens OX=9606 GN=PPT1 PE=1 SV=1;tr|E9PIA8|E9PIA8_HUMAN Palmitoyl-protein hydrolase 1 (Fragment) O	5	1	1	1	4.9	34.193	306	8.1332	4.9	8689500	668430
Q96AK3;B2CML4;Q6ICH2;A0A087WX48	Q96AK3;B2CML4;Q6ICH2	DNA dC->dU-editing enzyme APOBEC-3D	APOBEC3D;APOBEC3DE;bK150C2.9	sp|Q96AK3|ABC3D_HUMAN DNA dC->dU-editing enzyme APOBEC-3D OS=Homo sapiens OX=9606 GN=APOBEC3D PE=1 SV=1;tr|B2CML4|B2CML4_HUMAN Apolipoprotein B mRNA editing enzyme catalytic polypeptide-like 3DE OS=Homo sapiens OX=9606 GN=APOBEC3DE PE=2 SV=1;tr|Q6ICH2|Q6IC	4	6	1	0	17.6	46.598	386	8.034	17.6	38488000	1924400
P35606;A0A7I2V258;H0Y938;H0YAC7	P35606;A0A7I2V258;H0Y938;H0YAC7	Coatomer subunit beta	COPB2	sp|P35606|COPB2_HUMAN Coatomer subunit beta OS=Homo sapiens OX=9606 GN=COPB2 PE=1 SV=2;tr|A0A7I2V258|A0A7I2V258_HUMAN Coatomer subunit beta OS=Homo sapiens OX=9606 GN=COPB2 PE=4 SV=1;tr|H0Y938|H0Y938_HUMAN Coatomer subunit beta OS=Homo sapiens OX=9606 G	4	1	1	1	1.1	102.49	906	7.9583	1.1	12879000	243000
Q6UWP8	Q6UWP8	Suprabasin	SBSN	sp|Q6UWP8|SBSN_HUMAN Suprabasin OS=Homo sapiens OX=9606 GN=SBSN PE=1 SV=2	1	1	1	1	9.2	60.54	590	7.9323	9.2	14407000	450210
P30740;B4E3A8;V9HWH1	P30740;B4E3A8;V9HWH1	Leukocyte elastase inhibitor	SERPINB1;HEL57	sp|P30740|ILEU_HUMAN Leukocyte elastase inhibitor OS=Homo sapiens OX=9606 GN=SERPINB1 PE=1 SV=1;tr|B4E3A8|B4E3A8_HUMAN cDNA FLJ53963, highly similar to Leukocyte elastase inhibitor OS=Homo sapiens OX=9606 PE=2 SV=1;tr|V9HWH1|V9HWH1_HUMAN Epididymis luminal	3	1	1	1	5	42.741	379	7.9194	5	15490000	704080
P32969;B4E1M5;B4DLV8;D6RAN4;Q53Z07	P32969;B4E1M5;B4DLV8;D6RAN4;Q53Z07	60S ribosomal protein L9	RPL9	sp|P32969|RL9_HUMAN 60S ribosomal protein L9 OS=Homo sapiens OX=9606 GN=RPL9 PE=1 SV=1;tr|B4E1M5|B4E1M5_HUMAN 60S ribosomal protein L9 OS=Homo sapiens OX=9606 PE=2 SV=1;tr|B4DLV8|B4DLV8_HUMAN 60S ribosomal protein L9 OS=Homo sapiens OX=9606 GN=RPL9 PE=2 SV	5	1	1	1	9.9	21.863	192	7.9108	9.9	26277000	2388800
Q7Z333;A0A0S2Z550;A0A0S2Z520;X6RI79;A0A024R8E8	Q7Z333;A0A0S2Z550;A0A0S2Z520;X6RI79;A0A024R8E8	Probable helicase senataxin	SETX	sp|Q7Z333|SETX_HUMAN Probable helicase senataxin OS=Homo sapiens OX=9606 GN=SETX PE=1 SV=4;tr|A0A0S2Z550|A0A0S2Z550_HUMAN Senataxin isoform 1 (Fragment) OS=Homo sapiens OX=9606 GN=SETX PE=2 SV=1;tr|A0A0S2Z520|A0A0S2Z520_HUMAN Senataxin isoform 2 (Fragment)	5	1	1	1	0.5	302.88	2677	7.8633	0.5	4558600	29036
Q86Y39;K7EQ77;K7EK78;K7EP35;K7EMT4	Q86Y39;K7EQ77;K7EK78;K7EP35;K7EMT4	NADH dehydrogenase [ubiquinone] 1 alpha subcomplex subunit 11	NDUFA11	sp|Q86Y39|NDUAB_HUMAN NADH dehydrogenase [ubiquinone] 1 alpha subcomplex subunit 11 OS=Homo sapiens OX=9606 GN=NDUFA11 PE=1 SV=3;tr|K7EQ77|K7EQ77_HUMAN Complex I-B14.7 OS=Homo sapiens OX=9606 GN=NDUFA11 PE=3 SV=1;tr|K7EK78|K7EK78_HUMAN Complex I-B14.7 OS=H	5	1	1	1	16.3	14.852	141	7.8595	16.3	6363300	909050
Q00839;A0A1W2PRZ7;A0A1W2PQ74;Q7Z4Q5;A0A1W2PQL0;A0A1W2PP34;A0A1W2PPL4;A0A1W2PPH7;Q5RI18;Q96BA7;A0A1W2PP35;A0A1X7SBS1;B3KX72;B4DLR3;A0A1W2PPS1	Q00839;A0A1W2PRZ7;A0A1W2PQ74;Q7Z4Q5;A0A1W2PQL0;A0A1W2PP34;A0A1W2PPL4;A0A1W2PPH7;Q5RI18;Q96BA7;A0A1W2PP35;A0A1X7SBS1;B3KX72;B4DLR3;A0A1W2PPS1	Heterogeneous nuclear ribonucleoprotein U	HNRNPU;HNRPU	sp|Q00839|HNRPU_HUMAN Heterogeneous nuclear ribonucleoprotein U OS=Homo sapiens OX=9606 GN=HNRNPU PE=1 SV=6;tr|A0A1W2PRZ7|A0A1W2PRZ7_HUMAN Heterogeneous nuclear ribonucleoprotein U (Fragment) OS=Homo sapiens OX=9606 GN=HNRNPU PE=1 SV=1;tr|A0A1W2PQ74|A0A1W2	15	1	1	1	2.7	90.583	825	7.8086	2.7	12004000	244970
P31946;V9HWD6;B5BU24	P31946;V9HWD6;B5BU24	14-3-3 protein beta/alpha;14-3-3 protein beta/alpha, N-terminally processed	YWHAB;HEL-S-1	sp|P31946|1433B_HUMAN 14-3-3 protein beta/alpha OS=Homo sapiens OX=9606 GN=YWHAB PE=1 SV=3;tr|V9HWD6|V9HWD6_HUMAN Epididymis secretory protein Li 1 OS=Homo sapiens OX=9606 GN=HEL-S-1 PE=2 SV=1;tr|B5BU24|B5BU24_HUMAN 14-3-3 protein beta/alpha OS=Homo sapien	3	2	1	1	11.4	28.082	246	7.7279	11.4	29181000	1716500
Q96A26;F8W7Q4	Q96A26;F8W7Q4	Protein FAM162A	FAM162A	sp|Q96A26|F162A_HUMAN Protein FAM162A OS=Homo sapiens OX=9606 GN=FAM162A PE=1 SV=2;tr|F8W7Q4|F8W7Q4_HUMAN Protein FAM162A OS=Homo sapiens OX=9606 GN=FAM162A PE=1 SV=1	2	1	1	1	7.1	17.342	154	7.7038	7.1	0	0
Q9BUN8;B4E1G1;A0A024R9G3	Q9BUN8;B4E1G1;A0A024R9G3	Derlin-1	DERL1	sp|Q9BUN8|DERL1_HUMAN Derlin-1 OS=Homo sapiens OX=9606 GN=DERL1 PE=1 SV=1;tr|B4E1G1|B4E1G1_HUMAN Derlin OS=Homo sapiens OX=9606 GN=DERL1 PE=1 SV=1;tr|A0A024R9G3|A0A024R9G3_HUMAN Derlin OS=Homo sapiens OX=9606 GN=DERL1 PE=3 SV=1	3	1	1	1	5.6	28.8	251	7.6931	5.6	2168400	197130
P51571;A6NLM8	P51571;A6NLM8	Translocon-associated protein subunit delta	SSR4	sp|P51571|SSRD_HUMAN Translocon-associated protein subunit delta OS=Homo sapiens OX=9606 GN=SSR4 PE=1 SV=1;tr|A6NLM8|A6NLM8_HUMAN Signal sequence receptor subunit delta OS=Homo sapiens OX=9606 GN=SSR4 PE=1 SV=1	2	1	1	1	6.4	18.998	173	7.691	6.4	0	0
Q12797;E5RHJ2;E5RHK2;G3XAN5;E5RG29;B7ZM96;B4DQ07;Q6PJH4;E5RG56;B3GQE5;B8Y0L3	Q12797;E5RHJ2;E5RHK2;G3XAN5;E5RG29;B7ZM96;B4DQ07;Q6PJH4;E5RG56;B3GQE5;B8Y0L3	Aspartyl/asparaginyl beta-hydroxylase	ASPH	sp|Q12797|ASPH_HUMAN Aspartyl/asparaginyl beta-hydroxylase OS=Homo sapiens OX=9606 GN=ASPH PE=1 SV=3;tr|E5RHJ2|E5RHJ2_HUMAN Aspartyl/asparaginyl beta-hydroxylase OS=Homo sapiens OX=9606 GN=ASPH PE=1 SV=1;tr|E5RHK2|E5RHK2_HUMAN Aspartyl/asparaginyl beta-hyd	11	1	1	1	2.4	85.862	758	7.6633	2.4	15409000	428040
O43324;H0YAL7;D6RBD7;C9J1V9	O43324;H0YAL7;D6RBD7;C9J1V9	Eukaryotic translation elongation factor 1 epsilon-1	EEF1E1;EEF1E1-BLOC1S5	sp|O43324|MCA3_HUMAN Eukaryotic translation elongation factor 1 epsilon-1 OS=Homo sapiens OX=9606 GN=EEF1E1 PE=1 SV=1;tr|H0YAL7|H0YAL7_HUMAN Eukaryotic translation elongation factor 1 epsilon-1 (Fragment) OS=Homo sapiens OX=9606 GN=EEF1E1 PE=1 SV=1;tr|D6RB	4	1	1	1	5.7	19.81	174	7.5814	5.7	14301000	953390
P61619;B4DR61;B3KNF6	P61619;B4DR61;B3KNF6	Protein transport protein Sec61 subunit alpha isoform 1	SEC61A1	sp|P61619|S61A1_HUMAN Protein transport protein Sec61 subunit alpha isoform 1 OS=Homo sapiens OX=9606 GN=SEC61A1 PE=1 SV=2;tr|B4DR61|B4DR61_HUMAN Protein transport protein Sec61 subunit alpha isoform 1 OS=Homo sapiens OX=9606 GN=SEC61A1 PE=1 SV=1;tr|B3KNF6	3	1	1	1	4.2	52.264	476	7.5596	4.2	10676000	593100
Q9H2H9;Q8NCD8;A0A024R124;F8VX04	Q9H2H9;Q8NCD8;A0A024R124;F8VX04	Sodium-coupled neutral amino acid transporter 1	SLC38A1	sp|Q9H2H9|S38A1_HUMAN Sodium-coupled neutral amino acid transporter 1 OS=Homo sapiens OX=9606 GN=SLC38A1 PE=1 SV=1;tr|Q8NCD8|Q8NCD8_HUMAN cDNA FLJ90316 fis, clone NT2RP2001495, weakly similar to Human transporter protein (g17) OS=Homo sapiens OX=9606 PE=2	4	1	1	1	2.3	54.047	487	7.3928	2.3	0	0
O75964;E9PN17;A0A3B3ITX4	O75964;E9PN17;A0A3B3ITX4	ATP synthase subunit g, mitochondrial	ATP5L	sp|O75964|ATP5L_HUMAN ATP synthase subunit g, mitochondrial OS=Homo sapiens OX=9606 GN=ATP5MG PE=1 SV=3;tr|E9PN17|E9PN17_HUMAN ATP synthase subunit g, mitochondrial OS=Homo sapiens OX=9606 GN=ATP5MG PE=1 SV=1;tr|A0A3B3ITX4|A0A3B3ITX4_HUMAN Uncharacterized	3	1	1	1	10.7	11.428	103	7.3809	10.7	0	0
P10599;H9ZYJ2	P10599;H9ZYJ2	Thioredoxin	TXN	sp|P10599|THIO_HUMAN Thioredoxin OS=Homo sapiens OX=9606 GN=TXN PE=1 SV=3;tr|H9ZYJ2|H9ZYJ2_HUMAN Thioredoxin OS=Homo sapiens OX=9606 GN=TXN PE=2 SV=1	2	1	1	1	8.6	11.737	105	7.3693	8.6	74208000	10601000
P46776;E9PJD9;Q9BQQ5;E9PLL6;Q6NZ52	P46776;E9PJD9;Q9BQQ5;E9PLL6;Q6NZ52	60S ribosomal protein L27a	RPL27A;L27a	sp|P46776|RL27A_HUMAN 60S ribosomal protein L27a OS=Homo sapiens OX=9606 GN=RPL27A PE=1 SV=2;tr|E9PJD9|E9PJD9_HUMAN 60S ribosomal protein L27a OS=Homo sapiens OX=9606 GN=RPL27A PE=1 SV=1;tr|Q9BQQ5|Q9BQQ5_HUMAN Ribosomal protein L27a OS=Homo sapiens OX=9606	5	1	1	1	8.1	16.561	148	7.369	8.1	0	0
Q8N163;E5RHJ4;G3V119;H0YB24;B3KTJ9	Q8N163;E5RHJ4;G3V119;H0YB24;B3KTJ9	Cell cycle and apoptosis regulator protein 2	CCAR2	sp|Q8N163|CCAR2_HUMAN Cell cycle and apoptosis regulator protein 2 OS=Homo sapiens OX=9606 GN=CCAR2 PE=1 SV=2;tr|E5RHJ4|E5RHJ4_HUMAN Cell cycle and apoptosis regulator protein 2 (Fragment) OS=Homo sapiens OX=9606 GN=CCAR2 PE=1 SV=1;tr|G3V119|G3V119_HUMAN C	5	1	1	1	1.4	102.9	923	7.3445	1.4	10970000	203150
Q8WUY1;B4DWJ7	Q8WUY1;B4DWJ7	Protein THEM6	THEM6	sp|Q8WUY1|THEM6_HUMAN Protein THEM6 OS=Homo sapiens OX=9606 GN=THEM6 PE=1 SV=2;tr|B4DWJ7|B4DWJ7_HUMAN cDNA FLJ54968 OS=Homo sapiens OX=9606 PE=2 SV=1	2	1	1	1	5.3	23.865	208	7.3053	5.3	18685000	1167800
P62306	P62306	Small nuclear ribonucleoprotein F	SNRPF	sp|P62306|RUXF_HUMAN Small nuclear ribonucleoprotein F OS=Homo sapiens OX=9606 GN=SNRPF PE=1 SV=1	1	1	1	1	9.3	9.7251	86	7.2097	9.3	0	0
Q92572;F5H459;B2R4I8	Q92572;F5H459;B2R4I8	AP-3 complex subunit sigma-1	AP3S1	sp|Q92572|AP3S1_HUMAN AP-3 complex subunit sigma-1 OS=Homo sapiens OX=9606 GN=AP3S1 PE=1 SV=1;tr|F5H459|F5H459_HUMAN AP complex subunit sigma OS=Homo sapiens OX=9606 GN=AP3S1 PE=1 SV=1;tr|B2R4I8|B2R4I8_HUMAN cDNA, FLJ92106, highly similar to Homo sapiens a	3	1	1	1	7.8	21.732	193	7.1653	7.8	7242400	724240
Q8IX01;M0R3F6;B4DSQ4;A8K5G0;A0A024R7K0;M0R2Z9	Q8IX01;M0R3F6;B4DSQ4;A8K5G0;A0A024R7K0;M0R2Z9	SURP and G-patch domain-containing protein 2	SUGP2;SFRS14	sp|Q8IX01|SUGP2_HUMAN SURP and G-patch domain-containing protein 2 OS=Homo sapiens OX=9606 GN=SUGP2 PE=1 SV=2;tr|M0R3F6|M0R3F6_HUMAN SURP and G-patch domain-containing protein 2 OS=Homo sapiens OX=9606 GN=SUGP2 PE=1 SV=1;tr|B4DSQ4|B4DSQ4_HUMAN cDNA FLJ5536	6	1	1	1	1.2	120.21	1082	7.1431	1.2	43502000	737320
P62136;P36873;F8VR82;Q9UPN1;E9PMD7;F8VYE8;A0A024RBP2;F8W0W8;A0A7I2V4F7;A0A140VJS9;B3KXM2;A0A087WYY5;B4DNE3	P62136;P36873;F8VR82;Q9UPN1;E9PMD7;F8VYE8;A0A024RBP2;F8W0W8;A0A7I2V4F7;A0A140VJS9;B3KXM2;A0A087WYY5	Serine/threonine-protein phosphatase PP1-alpha catalytic subunit;Serine/threonine-protein phosphatase PP1-gamma catalytic subunit;Serine/threonine-protein phosphatase	PPP1CA;PPP1CC	sp|P62136|PP1A_HUMAN Serine/threonine-protein phosphatase PP1-alpha catalytic subunit OS=Homo sapiens OX=9606 GN=PPP1CA PE=1 SV=1;sp|P36873|PP1G_HUMAN Serine/threonine-protein phosphatase PP1-gamma catalytic subunit OS=Homo sapiens OX=9606 GN=PPP1CC PE=1 S	13	4	1	1	13.9	37.512	330	7.1213	13.9	16736000	836800
P10809;Q53QD5;B9VPB4;B9VP19;A0A7I2V5K3;A0A7I2YQ71;A0A7I2V369;A0A7I2V5M1;A0A7I2YQK6;B7Z5E7;A0A7I2V599;A0A7I2V2X6;B7Z4F6;B7Z597;B3GQS7;A0A024R3X4	P10809;Q53QD5;B9VPB4;B9VP19;A0A7I2V5K3;A0A7I2YQ71;A0A7I2V369;A0A7I2V5M1;A0A7I2YQK6;B7Z5E7;A0A7I2V599;A0A7I2V2X6;B7Z4F6;B7Z597;B3GQS7;A0A024R3X4	60 kDa heat shock protein, mitochondrial	HSPD1	sp|P10809|CH60_HUMAN 60 kDa heat shock protein, mitochondrial OS=Homo sapiens OX=9606 GN=HSPD1 PE=1 SV=2;tr|Q53QD5|Q53QD5_HUMAN Uncharacterized protein HSPD1 (Fragment) OS=Homo sapiens OX=9606 GN=HSPD1 PE=4 SV=1;tr|B9VPB4|B9VPB4_HUMAN 60 kDa chaperonin (Fr	16	1	1	1	2.3	61.054	573	7.1018	2.3	26230000	749440
O95714;A8KAQ8	O95714;A8KAQ8	E3 ubiquitin-protein ligase HERC2	HERC2	sp|O95714|HERC2_HUMAN E3 ubiquitin-protein ligase HERC2 OS=Homo sapiens OX=9606 GN=HERC2 PE=1 SV=2;tr|A8KAQ8|A8KAQ8_HUMAN HERC2 protein (Fragment) OS=Homo sapiens OX=9606 GN=HERC2 PE=2 SV=1	2	1	1	1	0.2	527.22	4834	7.0924	0.2	0	0
Q8TC12;A0A0S2Z575;A0A0S2Z583	Q8TC12;A0A0S2Z575;A0A0S2Z583	Retinol dehydrogenase 11	RDH11	sp|Q8TC12|RDH11_HUMAN Retinol dehydrogenase 11 OS=Homo sapiens OX=9606 GN=RDH11 PE=1 SV=2;tr|A0A0S2Z575|A0A0S2Z575_HUMAN Retinol dehydrogenase 11 isoform 2 OS=Homo sapiens OX=9606 GN=RDH11 PE=2 SV=1;tr|A0A0S2Z583|A0A0S2Z583_HUMAN Retinol dehydrogenase 11 i	3	1	1	1	4.4	35.386	318	7.0896	4.4	7806600	390330
Q9UEW8;X5D7P8;Q6E0B2;X5DP03;X5D2U3	Q9UEW8;X5D7P8;Q6E0B2;X5DP03;X5D2U3	STE20/SPS1-related proline-alanine-rich protein kinase	STK39	sp|Q9UEW8|STK39_HUMAN STE20/SPS1-related proline-alanine-rich protein kinase OS=Homo sapiens OX=9606 GN=STK39 PE=1 SV=3;tr|X5D7P8|X5D7P8_HUMAN Non-specific serine/threonine protein kinase (Fragment) OS=Homo sapiens OX=9606 GN=STK39 PE=2 SV=1;tr|Q6E0B2|Q6E0	5	1	1	1	2	59.473	545	7.0865	2	9834800	393390
P32119;B4DF70;V9HW12;A6NIW5;A0A024R7F2	P32119;B4DF70;V9HW12;A6NIW5;A0A024R7F2	Peroxiredoxin-2	PRDX2;HEL-S-2a	sp|P32119|PRDX2_HUMAN Peroxiredoxin-2 OS=Homo sapiens OX=9606 GN=PRDX2 PE=1 SV=5;tr|B4DF70|B4DF70_HUMAN cDNA FLJ60461, highly similar to Peroxiredoxin-2 OS=Homo sapiens OX=9606 PE=2 SV=1;tr|V9HW12|V9HW12_HUMAN Epididymis secretory sperm binding protein Li	5	2	1	1	10.6	21.892	198	7.0528	10.6	15631000	1116500
P00387;Q6ZVI6;A0A024R4X0	P00387;Q6ZVI6;A0A024R4X0	NADH-cytochrome b5 reductase 3;NADH-cytochrome b5 reductase 3 membrane-bound form;NADH-cytochrome b5 reductase 3 soluble form;NADH-cytochrome b5 reductase	CYB5R3	sp|P00387|NB5R3_HUMAN NADH-cytochrome b5 reductase 3 OS=Homo sapiens OX=9606 GN=CYB5R3 PE=1 SV=3;tr|Q6ZVI6|Q6ZVI6_HUMAN NADH-cytochrome b5 reductase OS=Homo sapiens OX=9606 PE=2 SV=1;tr|A0A024R4X0|A0A024R4X0_HUMAN NADH-cytochrome b5 reductase OS=Homo sapie	3	1	1	1	4	34.234	301	7.0364	4	14572000	910750
P20930;O75370;I0B0K5;I0B0K6;I0B0K7;I0B0K8	P20930;O75370;I0B0K5;I0B0K6;I0B0K7;I0B0K8	Filaggrin	FLG	sp|P20930|FILA_HUMAN Filaggrin OS=Homo sapiens OX=9606 GN=FLG PE=1 SV=3;tr|O75370|O75370_HUMAN Epidermal filaggrin (Fragment) OS=Homo sapiens OX=9606 PE=4 SV=1;tr|I0B0K5|I0B0K5_HUMAN Truncated profilaggrin OS=Homo sapiens OX=9606 GN=FLG PE=4 SV=1;tr|I0B0K6	6	1	1	1	0.3	435.16	4061	6.9732	0.3	8237000	32817
P61026;Q53T70	P61026;Q53T70	Ras-related protein Rab-10	RAB10	sp|P61026|RAB10_HUMAN Ras-related protein Rab-10 OS=Homo sapiens OX=9606 GN=RAB10 PE=1 SV=1;tr|Q53T70|Q53T70_HUMAN Uncharacterized protein RAB10 (Fragment) OS=Homo sapiens OX=9606 GN=RAB10 PE=4 SV=1	2	2	1	1	11.5	22.541	200	6.9649	11.5	11832000	696010
Q9NUD5	Q9NUD5	Zinc finger CCHC domain-containing protein 3	ZCCHC3	sp|Q9NUD5|ZCHC3_HUMAN Zinc finger CCHC domain-containing protein 3 OS=Homo sapiens OX=9606 GN=ZCCHC3 PE=1 SV=2	1	1	1	1	3.2	43.547	403	6.9623	3.2	0	0
Q07002;D6R9B0;D6RA44;A0A0A0MSJ6;B4DHU6;B4DER5;Q59G02;A0A024R996;B4DK03;A0A024R980	Q07002;D6R9B0;D6RA44;A0A0A0MSJ6;B4DHU6;B4DER5;Q59G02;A0A024R996;B4DK03;A0A024R980	Cyclin-dependent kinase 18	CDK18;PCTK3	sp|Q07002|CDK18_HUMAN Cyclin-dependent kinase 18 OS=Homo sapiens OX=9606 GN=CDK18 PE=1 SV=4;tr|D6R9B0|D6R9B0_HUMAN Cyclin-dependent kinase 18 (Fragment) OS=Homo sapiens OX=9606 GN=CDK18 PE=1 SV=2;tr|D6RA44|D6RA44_HUMAN Cyclin-dependent kinase 18 (Fragment)	10	1	1	1	2.1	54.424	474	6.9329	2.1	32302000	1042000
Q96T76;Q5T454	Q96T76;Q5T454	MMS19 nucleotide excision repair protein homolog	MMS19	sp|Q96T76|MMS19_HUMAN MMS19 nucleotide excision repair protein homolog OS=Homo sapiens OX=9606 GN=MMS19 PE=1 SV=2;tr|Q5T454|Q5T454_HUMAN MMS19 nucleotide excision repair protein (Fragment) OS=Homo sapiens OX=9606 GN=MMS19 PE=1 SV=2	2	1	1	1	1.7	113.29	1030	6.9271	1.7	7303200	135240
Q96N66;B4DDH8	Q96N66;B4DDH8	Lysophospholipid acyltransferase 7	MBOAT7	sp|Q96N66|MBOA7_HUMAN Lysophospholipid acyltransferase 7 OS=Homo sapiens OX=9606 GN=MBOAT7 PE=1 SV=2;tr|B4DDH8|B4DDH8_HUMAN cDNA FLJ55184, highly similar to Homo sapiens leukocyte receptor cluster (LRC) member 4 (LENG4), mRNA OS=Homo sapiens OX=9606 PE=2 S	2	1	1	1	2.5	52.764	472	6.9094	2.5	0	0
Q9P2J5;Q9NVP8;Q9NVC0;Q9NPU8;Q9HAM7;Q9H8E3;A0A6I8PLB3;A0A6I8PS05;A0A6I8PLB8;A0A6I8PRS0;B4E266;A0A6I8PL42;B4DER1;A0A6I8PIT3;A0A6I8PIV1;B2RCM2	Q9P2J5;Q9NVP8;Q9NVC0;Q9NPU8;Q9HAM7;Q9H8E3;A0A6I8PLB3;A0A6I8PS05;A0A6I8PLB8;A0A6I8PRS0;B4E266;A0A6I8PL42;B4DER1;A0A6I8PIT3;A0A6I8PIV1;B2RCM2	Leucine--tRNA ligase, cytoplasmic	LARS;DKFZp762P233	sp|Q9P2J5|SYLC_HUMAN Leucine--tRNA ligase, cytoplasmic OS=Homo sapiens OX=9606 GN=LARS1 PE=1 SV=2;tr|Q9NVP8|Q9NVP8_HUMAN cDNA FLJ10595 fis, clone NT2RP2004791, moderately similar to PUTATIVE LEUCYL-TRNA SYNTHETASE, CYTOPLASMIC OS=Homo sapiens OX=9606 PE=2	16	1	1	1	1	134.46	1176	6.8481	1	0	0
Q9Y320;B7Z4Y0;B2R7I0	Q9Y320;B7Z4Y0;B2R7I0	Thioredoxin-related transmembrane protein 2	TMX2	sp|Q9Y320|TMX2_HUMAN Thioredoxin-related transmembrane protein 2 OS=Homo sapiens OX=9606 GN=TMX2 PE=1 SV=1;tr|B7Z4Y0|B7Z4Y0_HUMAN Thioredoxin domain-containing protein 14 OS=Homo sapiens OX=9606 PE=2 SV=1;tr|B2R7I0|B2R7I0_HUMAN Thioredoxin domain-containin	3	1	1	1	3.4	34.037	296	6.7713	3.4	0	0
O43242;B3KNN7;B4DEB0;B4DPM7;Q96N86;B4DV84;Q8N9M2;Q6IBN0	O43242;B3KNN7;B4DEB0;B4DPM7;Q96N86;B4DV84;Q8N9M2;Q6IBN0	26S proteasome non-ATPase regulatory subunit 3	PSMD3	sp|O43242|PSMD3_HUMAN 26S proteasome non-ATPase regulatory subunit 3 OS=Homo sapiens OX=9606 GN=PSMD3 PE=1 SV=2;tr|B3KNN7|B3KNN7_HUMAN cDNA FLJ30049 fis, clone ADRGL1000033, highly similar to 26S proteasome non-ATPase regulatory subunit 3 OS=Homo sapiens O	8	1	1	1	2.1	60.977	534	6.7569	2.1	0	0
Q16831;Q86Y75	Q16831;Q86Y75	Uridine phosphorylase 1	UPP1	sp|Q16831|UPP1_HUMAN Uridine phosphorylase 1 OS=Homo sapiens OX=9606 GN=UPP1 PE=1 SV=1;tr|Q86Y75|Q86Y75_HUMAN UPP1 protein OS=Homo sapiens OX=9606 PE=2 SV=1	2	1	1	1	3.2	33.934	310	6.7565	3.2	0	0
P08574;Q8TBT6	P08574;Q8TBT6	Cytochrome c1, heme protein, mitochondrial	CYC1	sp|P08574|CY1_HUMAN Cytochrome c1, heme protein, mitochondrial OS=Homo sapiens OX=9606 GN=CYC1 PE=1 SV=3;tr|Q8TBT6|Q8TBT6_HUMAN Uncharacterized protein (Fragment) OS=Homo sapiens OX=9606 PE=2 SV=1	2	1	1	1	4.9	35.422	325	6.7507	4.9	8049400	447190
Q9Y6M7;A0A0A0MST8;E9PFN4	Q9Y6M7;A0A0A0MST8;E9PFN4	Sodium bicarbonate cotransporter 3;Anion exchange protein	SLC4A7	sp|Q9Y6M7|S4A7_HUMAN Sodium bicarbonate cotransporter 3 OS=Homo sapiens OX=9606 GN=SLC4A7 PE=1 SV=2;tr|A0A0A0MST8|A0A0A0MST8_HUMAN Anion exchange protein OS=Homo sapiens OX=9606 GN=SLC4A7 PE=1 SV=1;tr|E9PFN4|E9PFN4_HUMAN Anion exchange protein OS=Homo sapi	3	1	1	1	0.9	136.04	1214	6.7442	0.9	0	0
O00116;Q53S12;B8ZZ81;A0A1B0GWA2;A0A2R8YEL0;B7Z3Q4	O00116;Q53S12;B8ZZ81;A0A1B0GWA2;A0A2R8YEL0;B7Z3Q4	Alkyldihydroxyacetonephosphate synthase, peroxisomal	AGPS	sp|O00116|ADAS_HUMAN Alkyldihydroxyacetonephosphate synthase, peroxisomal OS=Homo sapiens OX=9606 GN=AGPS PE=1 SV=1;tr|Q53S12|Q53S12_HUMAN Alkylglycerone-phosphate synthase (Fragment) OS=Homo sapiens OX=9606 GN=AGPS PE=3 SV=1;tr|B8ZZ81|B8ZZ81_HUMAN Alkylgl	6	1	1	1	2.6	72.911	658	6.7329	2.6	10511000	262770
Q9NWU2;B4DS00	Q9NWU2;B4DS00	Glucose-induced degradation protein 8 homolog	GID8	sp|Q9NWU2|GID8_HUMAN Glucose-induced degradation protein 8 homolog OS=Homo sapiens OX=9606 GN=GID8 PE=1 SV=1;tr|B4DS00|B4DS00_HUMAN cDNA FLJ52229 OS=Homo sapiens OX=9606 PE=2 SV=1	2	1	1	1	5.7	26.748	228	6.7182	5.7	24367000	1624500
Q96P70	Q96P70	Importin-9	IPO9	sp|Q96P70|IPO9_HUMAN Importin-9 OS=Homo sapiens OX=9606 GN=IPO9 PE=1 SV=3	1	1	1	1	0.9	115.96	1041	6.7044	0.9	12590000	299760
P62495;D6RJE8;I3L492;B7Z7P8	P62495;D6RJE8;I3L492;B7Z7P8	Eukaryotic peptide chain release factor subunit 1	ETF1	sp|P62495|ERF1_HUMAN Eukaryotic peptide chain release factor subunit 1 OS=Homo sapiens OX=9606 GN=ETF1 PE=1 SV=3;tr|D6RJE8|D6RJE8_HUMAN Eukaryotic peptide chain release factor subunit 1 (Fragment) OS=Homo sapiens OX=9606 GN=ETF1 PE=1 SV=8;tr|I3L492|I3L492_	4	1	1	1	3.4	49.03	437	6.685	3.4	8059200	287830
P48047;H7C086;A0A494C0K9;Q53HH2;H7C0C1	P48047;H7C086;A0A494C0K9;Q53HH2;H7C0C1	ATP synthase subunit O, mitochondrial	ATP5O	sp|P48047|ATPO_HUMAN ATP synthase subunit O, mitochondrial OS=Homo sapiens OX=9606 GN=ATP5PO PE=1 SV=1;tr|H7C086|H7C086_HUMAN ATP synthase subunit O, mitochondrial (Fragment) OS=Homo sapiens OX=9606 GN=ATP5PO PE=3 SV=1;tr|A0A494C0K9|A0A494C0K9_HUMAN ATP sy	5	1	1	1	6.6	23.277	213	6.6707	6.6	5842800	417340
Q96EY1;B3KM81;Q59E88;Q53G26	Q96EY1;B3KM81;Q59E88;Q53G26	DnaJ homolog subfamily A member 3, mitochondrial	DNAJA3	sp|Q96EY1|DNJA3_HUMAN DnaJ homolog subfamily A member 3, mitochondrial OS=Homo sapiens OX=9606 GN=DNAJA3 PE=1 SV=2;tr|B3KM81|B3KM81_HUMAN cDNA FLJ10471 fis, clone NT2RP2000045, highly similar to DnaJ homolog subfamily A member 3, mitochondrial OS=Homo sapi	4	1	1	1	2.5	52.488	480	6.6571	2.5	9076500	378190
P13073;Q86WV2;H3BPG0;H3BN72;H3BNV9	P13073;Q86WV2;H3BPG0;H3BN72;H3BNV9	Cytochrome c oxidase subunit 4 isoform 1, mitochondrial	COX4I1	sp|P13073|COX41_HUMAN Cytochrome c oxidase subunit 4 isoform 1, mitochondrial OS=Homo sapiens OX=9606 GN=COX4I1 PE=1 SV=1;tr|Q86WV2|Q86WV2_HUMAN COX4I1 protein OS=Homo sapiens OX=9606 GN=COX4I1 PE=1 SV=1;tr|H3BPG0|H3BPG0_HUMAN Cytochrome c oxidase subunit	5	1	1	1	6.5	19.576	169	6.6541	6.5	0	0
F8W0G4	F8W0G4		PCBP2	tr|F8W0G4|F8W0G4_HUMAN Poly(rC)-binding protein 2 (Fragment) OS=Homo sapiens OX=9606 GN=PCBP2 PE=1 SV=1	1	10	1	1	86.1	16.637	158	6.6054	86.1	13453000	1121000
P05109	P05109	Protein S100-A8;Protein S100-A8, N-terminally processed	S100A8	sp|P05109|S10A8_HUMAN Protein S100-A8 OS=Homo sapiens OX=9606 GN=S100A8 PE=1 SV=1	1	1	1	1	11.8	10.834	93	6.5959	11.8	9961200	1245100
Q8TDN6;B4E0B8;A0JLQ5	Q8TDN6;B4E0B8;A0JLQ5	Ribosome biogenesis protein BRX1 homolog	BRIX1;BXDC2	sp|Q8TDN6|BRX1_HUMAN Ribosome biogenesis protein BRX1 homolog OS=Homo sapiens OX=9606 GN=BRIX1 PE=1 SV=2;tr|B4E0B8|B4E0B8_HUMAN Brix domain-containing protein 2 OS=Homo sapiens OX=9606 PE=2 SV=1;tr|A0JLQ5|A0JLQ5_HUMAN Brix domain-containing protein 2 (Frag	3	1	1	1	3.7	41.401	353	6.5782	3.7	7349200	349960
Q15652;H7BXU7;B7ZLC8;A0A1W2PNZ9	Q15652;H7BXU7;B7ZLC8;A0A1W2PNZ9	Probable JmjC domain-containing histone demethylation protein 2C	JMJD1C	sp|Q15652|JHD2C_HUMAN Probable JmjC domain-containing histone demethylation protein 2C OS=Homo sapiens OX=9606 GN=JMJD1C PE=1 SV=2;tr|H7BXU7|H7BXU7_HUMAN Probable JmjC domain-containing histone demethylation protein 2C (Fragment) OS=Homo sapiens OX=9606 GN	4	1	1	1	0.2	284.52	2540	6.5285	0.2	0	0
Q9P0L0;A8KA83	Q9P0L0;A8KA83	Vesicle-associated membrane protein-associated protein A	VAPA	sp|Q9P0L0|VAPA_HUMAN Vesicle-associated membrane protein-associated protein A OS=Homo sapiens OX=9606 GN=VAPA PE=1 SV=3;tr|A8KA83|A8KA83_HUMAN Epididymis secretory sperm binding protein OS=Homo sapiens OX=9606 PE=1 SV=1	2	1	1	1	6.4	27.893	249	6.5043	6.4	37128000	2184000
O43809;H3BND3;B2R6U8;A0A024R6W2	O43809;H3BND3;B2R6U8;A0A024R6W2	Cleavage and polyadenylation specificity factor subunit 5	NUDT21	sp|O43809|CPSF5_HUMAN Cleavage and polyadenylation specificity factor subunit 5 OS=Homo sapiens OX=9606 GN=NUDT21 PE=1 SV=1;tr|H3BND3|H3BND3_HUMAN Cleavage and polyadenylation specificity factor subunit 5 (Fragment) OS=Homo sapiens OX=9606 GN=NUDT21 PE=1 S	4	1	1	1	4	26.227	227	6.4906	4	4138300	229910
Q8N122;B7Z3S8	Q8N122;B7Z3S8	Regulatory-associated protein of mTOR	RPTOR	sp|Q8N122|RPTOR_HUMAN Regulatory-associated protein of mTOR OS=Homo sapiens OX=9606 GN=RPTOR PE=1 SV=1;tr|B7Z3S8|B7Z3S8_HUMAN cDNA FLJ52081, highly similar to Regulatory-associated protein of mTOR OS=Homo sapiens OX=9606 PE=2 SV=1	2	1	1	1	0.8	149.04	1335	6.4854	0.8	28339000	422960
P27348;B4DY04;Q53S41;B4DMT8;E9PG15	P27348;B4DY04;Q53S41;B4DMT8;E9PG15	14-3-3 protein theta	YWHAQ	sp|P27348|1433T_HUMAN 14-3-3 protein theta OS=Homo sapiens OX=9606 GN=YWHAQ PE=1 SV=1;tr|B4DY04|B4DY04_HUMAN cDNA FLJ51144, highly similar to 14-3-3 protein theta OS=Homo sapiens OX=9606 PE=2 SV=1;tr|Q53S41|Q53S41_HUMAN Uncharacterized protein YWHAQ (Fragm	5	2	1	1	8.2	27.764	245	6.4848	8.2	11796000	655350
Q14739;C9JXK0;A0A494C1L1;A0A024R3R5	Q14739;C9JXK0;A0A494C1L1;A0A024R3R5	Lamin-B receptor	LBR	sp|Q14739|LBR_HUMAN Delta(14)-sterol reductase LBR OS=Homo sapiens OX=9606 GN=LBR PE=1 SV=2;tr|C9JXK0|C9JXK0_HUMAN Delta(14)-sterol reductase LBR (Fragment) OS=Homo sapiens OX=9606 GN=LBR PE=1 SV=1;tr|A0A494C1L1|A0A494C1L1_HUMAN 3-beta-hydroxysterol Delta	4	1	1	1	1.3	70.702	615	6.4643	1.3	6739800	240710
Q96SZ5;B3KXN9	Q96SZ5;B3KXN9	2-aminoethanethiol dioxygenase	ADO	sp|Q96SZ5|AEDO_HUMAN 2-aminoethanethiol dioxygenase OS=Homo sapiens OX=9606 GN=ADO PE=1 SV=2;tr|B3KXN9|B3KXN9_HUMAN cDNA FLJ45793 fis, clone NT2RI2009233 OS=Homo sapiens OX=9606 PE=2 SV=1	2	1	1	1	3.7	29.751	270	6.464	3.7	8719800	512930
Q9Y305;H7C5Q2	Q9Y305;H7C5Q2	Acyl-coenzyme A thioesterase 9, mitochondrial	ACOT9	sp|Q9Y305|ACOT9_HUMAN Acyl-coenzyme A thioesterase 9, mitochondrial OS=Homo sapiens OX=9606 GN=ACOT9 PE=1 SV=2;tr|H7C5Q2|H7C5Q2_HUMAN Acyl-coenzyme A thioesterase 9, mitochondrial (Fragment) OS=Homo sapiens OX=9606 GN=ACOT9 PE=1 SV=1	2	1	1	1	5.7	49.901	439	6.4473	5.7	13469000	420900
P62805;Q0VAS5;B2R4R0	P62805;Q0VAS5;B2R4R0	Histone H4	HIST1H4A;HIST1H4H	sp|P62805|H4_HUMAN Histone H4 OS=Homo sapiens OX=9606 GN=H4C1 PE=1 SV=2;tr|Q0VAS5|Q0VAS5_HUMAN Histone H4 OS=Homo sapiens OX=9606 GN=HIST1H4H PE=2 SV=1;tr|B2R4R0|B2R4R0_HUMAN Histone H4 OS=Homo sapiens OX=9606 GN=HIST1H4J PE=2 SV=1	3	1	1	1	11.7	11.367	103	6.4321	11.7	52121000	8686900
P43243;A8MXP9;D6RBK5;H0Y8T4;Q9H4N1;Q5CZA7;B4DF66;B3KM87;B4DRS1;D6REM6;Q68D11;A0A0R4J2E8	P43243;A8MXP9;D6RBK5;H0Y8T4;Q9H4N1;Q5CZA7;B4DF66;B3KM87;B4DRS1;D6REM6;Q68D11;A0A0R4J2E8	Matrin-3	MATR3;DKFZp686K0542;DKFZp686K23100	sp|P43243|MATR3_HUMAN Matrin-3 OS=Homo sapiens OX=9606 GN=MATR3 PE=1 SV=2;tr|A8MXP9|A8MXP9_HUMAN Matrin-3 OS=Homo sapiens OX=9606 GN=MATR3 PE=1 SV=1;tr|D6RBK5|D6RBK5_HUMAN Matrin-3 (Fragment) OS=Homo sapiens OX=9606 GN=MATR3 PE=1 SV=1;tr|H0Y8T4|H0Y8T4_HUMA	12	1	1	1	2.2	94.622	847	6.4244	2.2	26512000	576340
Q01469;E7DVW5	Q01469;E7DVW5	Fatty acid-binding protein, epidermal	FABP5	sp|Q01469|FABP5_HUMAN Fatty acid-binding protein 5 OS=Homo sapiens OX=9606 GN=FABP5 PE=1 SV=3;tr|E7DVW5|E7DVW5_HUMAN Fatty acid binding protein 5 (Psoriasis-associated) OS=Homo sapiens OX=9606 GN=FABP5 PE=3 SV=1	2	1	1	1	6.7	15.164	135	6.4108	6.7	0	0
P61626;F8VV32;A0A0B4J259;B2R4C5	P61626;F8VV32;A0A0B4J259;B2R4C5	Lysozyme C;Lysozyme	LYZ	sp|P61626|LYSC_HUMAN Lysozyme C OS=Homo sapiens OX=9606 GN=LYZ PE=1 SV=1;tr|F8VV32|F8VV32_HUMAN 1,4-beta-N-acetylmuramidase C OS=Homo sapiens OX=9606 GN=LYZ PE=1 SV=1;tr|A0A0B4J259|A0A0B4J259_HUMAN 1,4-beta-N-acetylmuramidase C OS=Homo sapiens OX=9606 GN=L	4	1	1	1	8.1	16.537	148	6.388	8.1	10996000	999660
Q9BPX3;D6RA93;Q6NUR1	Q9BPX3;D6RA93;Q6NUR1	Condensin complex subunit 3	NCAPG	sp|Q9BPX3|CND3_HUMAN Condensin complex subunit 3 OS=Homo sapiens OX=9606 GN=NCAPG PE=1 SV=1;tr|D6RA93|D6RA93_HUMAN Condensin complex subunit 3 OS=Homo sapiens OX=9606 GN=NCAPG PE=1 SV=1;tr|Q6NUR1|Q6NUR1_HUMAN Non-SMC condensin I complex, subunit G OS=Homo	3	1	1	1	1	114.33	1015	6.3618	1	33846000	638610
P55072;Q9HAP0;Q9NTC4;Q0IIN5;Q96IF9;C9JUP7;A0A7I2V540;V9HW80	P55072;Q9HAP0;Q9NTC4;Q0IIN5;Q96IF9;C9JUP7;A0A7I2V540;V9HW80	Transitional endoplasmic reticulum ATPase	VCP;DKFZp434K0126;HEL-S-70	sp|P55072|TERA_HUMAN Transitional endoplasmic reticulum ATPase OS=Homo sapiens OX=9606 GN=VCP PE=1 SV=4;tr|Q9HAP0|Q9HAP0_HUMAN Valosin-containing protein (Fragment) OS=Homo sapiens OX=9606 GN=VCP PE=2 SV=1;tr|Q9NTC4|Q9NTC4_HUMAN Uncharacterized protein DKF	8	1	1	1	1.5	89.321	806	6.3587	1.5	4996400	104090
Q9Y256;A0A024R5B6;E9PKA7;E9PI08;Q0P5W4	Q9Y256;A0A024R5B6;E9PKA7;E9PI08;Q0P5W4	CAAX prenyl protease 2	RCE1	sp|Q9Y256|FACE2_HUMAN CAAX prenyl protease 2 OS=Homo sapiens OX=9606 GN=RCE1 PE=1 SV=1;tr|A0A024R5B6|A0A024R5B6_HUMAN Farnesylated proteins-converting enzyme 2 OS=Homo sapiens OX=9606 GN=RCE1 PE=3 SV=1;tr|E9PKA7|E9PKA7_HUMAN Farnesylated proteins-convertin	5	1	1	1	4.3	35.832	329	6.3516	4.3	7984400	725850
Q9Y6N5;H3BMS6;H3BNX3;Q9UHS8;Q53HW7;B2R7T6;A0A024R5X2	Q9Y6N5;H3BMS6;H3BNX3;Q9UHS8;Q53HW7;B2R7T6;A0A024R5X2	Sulfide:quinone oxidoreductase, mitochondrial	SQRDL;hCG_2001986	sp|Q9Y6N5|SQOR_HUMAN Sulfide:quinone oxidoreductase, mitochondrial OS=Homo sapiens OX=9606 GN=SQOR PE=1 SV=1;tr|H3BMS6|H3BMS6_HUMAN Sulfide:quinone oxidoreductase, mitochondrial (Fragment) OS=Homo sapiens OX=9606 GN=SQOR PE=4 SV=1;tr|H3BNX3|H3BNX3_HUMAN Py	7	1	1	1	3.1	49.96	450	6.3502	3.1	6314300	175400
Q96AH0	Q96AH0	SOSS complex subunit B2	NABP1	sp|Q96AH0|SOSB2_HUMAN SOSS complex subunit B2 OS=Homo sapiens OX=9606 GN=NABP1 PE=1 SV=1	1	1	1	1	4.4	22.423	204	6.3404	4.4	4644000	387000
Q96N23;A0A1B0GU80	Q96N23;A0A1B0GU80	Cilia- and flagella-associated protein 54	CFAP54	sp|Q96N23|CFA54_HUMAN Cilia- and flagella-associated protein 54 OS=Homo sapiens OX=9606 GN=CFAP54 PE=2 SV=3;tr|A0A1B0GU80|A0A1B0GU80_HUMAN Cilia- and flagella-associated protein 54 (Fragment) OS=Homo sapiens OX=9606 GN=CFAP54 PE=1 SV=1	2	1	1	1	0.2	351.97	3096	6.3344	0.2	0	0
P07477;P07478;A6XMV9;E7EQ64;A0A0J9YYC8;Q5NV56;Q3SY19;Q3SY20;Q7Z5F3;Q53ZX9;Q6PK75;H0Y8D1;Q86W17;Q45KI0;Q53ZX7;Q53ZX8;Q8NHM4;A6XMV8	P07477;P07478;A6XMV9;E7EQ64;A0A0J9YYC8;Q5NV56;Q3SY19;Q3SY20;Q7Z5F3;Q53ZX9;Q6PK75;H0Y8D1;Q86W17;Q45KI0;Q53ZX7;Q53ZX8;Q8NHM4;A6XMV8	Trypsin-1;Alpha-trypsin chain 1;Alpha-trypsin chain 2;Trypsin-2;Putative trypsin-6	PRSS1;PRSS2;TRY8;PRSS3P2	sp|P07477|TRY1_HUMAN Trypsin-1 OS=Homo sapiens OX=9606 GN=PRSS1 PE=1 SV=1;sp|P07478|TRY2_HUMAN Trypsin-2 OS=Homo sapiens OX=9606 GN=PRSS2 PE=1 SV=1;tr|A6XMV9|A6XMV9_HUMAN Protease serine 2 preproprotein OS=Homo sapiens OX=9606 GN=PRSS2 PE=1 SV=1;tr|E7EQ64|	18	1	1	1	8.1	26.558	247	6.3291	8.1	172740000	14395000
Q15185;A0A024RB32;A0A087WYT3;B3KUY2	Q15185;A0A024RB32;A0A087WYT3;B3KUY2	Prostaglandin E synthase 3	PTGES3	sp|Q15185|TEBP_HUMAN Prostaglandin E synthase 3 OS=Homo sapiens OX=9606 GN=PTGES3 PE=1 SV=1;tr|A0A024RB32|A0A024RB32_HUMAN Prostaglandin E synthase 3 (Cytosolic), isoform CRA_a OS=Homo sapiens OX=9606 GN=PTGES3 PE=4 SV=1;tr|A0A087WYT3|A0A087WYT3_HUMAN Pros	4	1	1	1	10.6	18.697	160	6.3186	10.6	5595800	621750
O00154;B4DUX0;K7EKP8	O00154;B4DUX0;K7EKP8	Cytosolic acyl coenzyme A thioester hydrolase	ACOT7	sp|O00154|BACH_HUMAN Cytosolic acyl coenzyme A thioester hydrolase OS=Homo sapiens OX=9606 GN=ACOT7 PE=1 SV=3;tr|B4DUX0|B4DUX0_HUMAN cDNA FLJ60167, highly similar to Cytosolic acyl coenzyme A thioester hydrolase OS=Homo sapiens OX=9606 PE=2 SV=1;tr|K7EKP8|	3	1	1	1	4.2	41.796	380	6.3076	4.2	12760000	607620
P11166;A0A6Q8PFI8;B3KVN0;B4DKW1;B4DDR6;Q59GX2	P11166;A0A6Q8PFI8;B3KVN0;B4DKW1;B4DDR6;Q59GX2	Solute carrier family 2, facilitated glucose transporter member 1	SLC2A1	sp|P11166|GTR1_HUMAN Solute carrier family 2, facilitated glucose transporter member 1 OS=Homo sapiens OX=9606 GN=SLC2A1 PE=1 SV=2;tr|A0A6Q8PFI8|A0A6Q8PFI8_HUMAN Solute carrier family 2, facilitated glucose transporter member 1 OS=Homo sapiens OX=9606 GN=S	6	1	1	1	1.6	54.083	492	6.3005	1.6	12671000	844750
A6NI86;A6NEM1;A6NEF3;H0YKK7;A6NEY3;J3KQ80;A0A087X1J3;B4DXG9;B4DXA5;A0A0G2JNH6;A0A0G2JM30;A0A087X0T7;A0A0J9YW09;A0A0M3HER8	A6NI86;A6NEM1;A6NEF3;H0YKK7;A6NEY3;J3KQ80;A0A087X1J3;B4DXG9;B4DXA5;A0A0G2JNH6;A0A0G2JM30;A0A087X0T7;A0A0J9YW09;A0A0M3HER8	Putative golgin subfamily A member 6-like protein 10;Golgin subfamily A member 6-like protein 9;Putative golgin subfamily A member 6-like protein 4;Putative golgin subfamily A member 6-like protein 19;Putative golgin subfamily A member 6-like protein 3	GOLGA6L10;GOLGA6L9;GOLGA6L4;GOLGA6L19;GOLGA6L3	sp|A6NI86|GG6LA_HUMAN Golgin subfamily A member 6-like protein 10 OS=Homo sapiens OX=9606 GN=GOLGA6L10 PE=3 SV=4;sp|A6NEM1|GG6L9_HUMAN Golgin subfamily A member 6-like protein 9 OS=Homo sapiens OX=9606 GN=GOLGA6L9 PE=1 SV=4;sp|A6NEF3|GG6L4_HUMAN Golgin sub	14	1	1	1	1.5	60.902	522	6.2622	1.5	586860000	18339000
Q5JPE7;Q15155;P69849;H3BUC9;Q9H049;A0A087WTD5;Q1LZN2;A0A0G2JP90;A0A087WW46;A0A7I2V3P4;A0A7I2V4T6;J3KN36;A0A0G2JN29;A0A087X117	Q5JPE7;Q15155;P69849;H3BUC9;Q9H049;A0A087WTD5;Q1LZN2;A0A0G2JP90;A0A087WW46;A0A7I2V3P4;A0A7I2V4T6;J3KN36;A0A0G2JN29;A0A087X117	Nodal modulator 2;Nodal modulator 1;Nodal modulator 3	NOMO2;NOMO1;NOMO3;DKFZp547A1913	sp|Q5JPE7|NOMO2_HUMAN Nodal modulator 2 OS=Homo sapiens OX=9606 GN=NOMO2 PE=1 SV=1;sp|Q15155|NOMO1_HUMAN Nodal modulator 1 OS=Homo sapiens OX=9606 GN=NOMO1 PE=1 SV=5;sp|P69849|NOMO3_HUMAN Nodal modulator 3 OS=Homo sapiens OX=9606 GN=NOMO3 PE=1 SV=2;tr|H3BU	14	1	1	1	0.8	139.44	1267	6.2605	0.8	0	0
Q08J23	Q08J23	tRNA (cytosine(34)-C(5))-methyltransferase	NSUN2	sp|Q08J23|NSUN2_HUMAN RNA cytosine C(5)-methyltransferase NSUN2 OS=Homo sapiens OX=9606 GN=NSUN2 PE=1 SV=2	1	1	1	1	1.4	86.47	767	6.2603	1.4	0	0
P49368;B4DUR8;B3KX11;Q2TU64;Q59H77	P49368;B4DUR8;B3KX11;Q2TU64;Q59H77	T-complex protein 1 subunit gamma	CCT3	sp|P49368|TCPG_HUMAN T-complex protein 1 subunit gamma OS=Homo sapiens OX=9606 GN=CCT3 PE=1 SV=4;tr|B4DUR8|B4DUR8_HUMAN T-complex protein 1 subunit gamma OS=Homo sapiens OX=9606 GN=CCT3 PE=1 SV=1;tr|B3KX11|B3KX11_HUMAN T-complex protein 1 subunit gamma OS=	5	1	1	1	2	60.533	545	6.2528	2	5708200	154280
P20340;Q9NRW1;Q14964;C9JB90;C9JU14;J3KR73;B7Z5Z9;Q6FGX3;Q6AZ91;Q53ET8;A0A024R5J5;A0A024R5H8	P20340;Q9NRW1;Q14964;C9JB90;C9JU14;J3KR73;B7Z5Z9;Q6FGX3;Q6AZ91;Q53ET8;A0A024R5J5;A0A024R5H8	Ras-related protein Rab-6A;Ras-related protein Rab-6B;Ras-related protein Rab-39A	RAB6A;RAB6B;RAB39A	sp|P20340|RAB6A_HUMAN Ras-related protein Rab-6A OS=Homo sapiens OX=9606 GN=RAB6A PE=1 SV=3;sp|Q9NRW1|RAB6B_HUMAN Ras-related protein Rab-6B OS=Homo sapiens OX=9606 GN=RAB6B PE=1 SV=1;sp|Q14964|RB39A_HUMAN Ras-related protein Rab-39A OS=Homo sapiens OX=960	12	1	1	1	5.3	23.593	208	6.2408	5.3	31925000	1878000
P62851	P62851	40S ribosomal protein S25	RPS25	sp|P62851|RS25_HUMAN 40S ribosomal protein S25 OS=Homo sapiens OX=9606 GN=RPS25 PE=1 SV=1	1	1	1	1	8.8	13.742	125	6.2397	8.8	7045000	1174200
P31943;P55795;P52597;B4DP51;H0YBG7;Q68DG4;H0YBD7;H0YB39;B4DKS8;B4DP00;B4DFK9;A0A024R7T3;E9PCY7;A0A384MEJ3;A0A384MDT2;G8JLB6	P31943;P55795;P52597;B4DP51;H0YBG7;Q68DG4;H0YBD7;H0YB39;B4DKS8;B4DP00;B4DFK9;A0A024R7T3;E9PCY7;A0A384MEJ3;A0A384MDT2;G8JLB6	Heterogeneous nuclear ribonucleoprotein H;Heterogeneous nuclear ribonucleoprotein H, N-terminally processed;Heterogeneous nuclear ribonucleoprotein H2;Heterogeneous nuclear ribonucleoprotein F;Heterogeneous nuclear ribonucleoprotein F, N-terminally processed	HNRNPH1;HNRNPH2;HNRNPF;DKFZp686A15170;HNRPF	sp|P31943|HNRH1_HUMAN Heterogeneous nuclear ribonucleoprotein H OS=Homo sapiens OX=9606 GN=HNRNPH1 PE=1 SV=4;sp|P55795|HNRH2_HUMAN Heterogeneous nuclear ribonucleoprotein H2 OS=Homo sapiens OX=9606 GN=HNRNPH2 PE=1 SV=1;sp|P52597|HNRPF_HUMAN Heterogeneous n	16	1	1	1	2.2	49.229	449	6.2334	2.2	32844000	1263200
P61586;P08134;C9JX21;Q9BVT0;Q5JR07;A0A7I2V3G1;C9JNR4;E9PQH6;B4DKN9;Q5JR08;A0A024R324;A0A024R0C8;Q5JR05	P61586;P08134;C9JX21;Q9BVT0;Q5JR07;A0A7I2V3G1;C9JNR4;E9PQH6;B4DKN9;Q5JR08;A0A024R324;A0A024R0C8;Q5JR05	Transforming protein RhoA;Rho-related GTP-binding protein RhoC	RHOA;RHOC;ARHA	sp|P61586|RHOA_HUMAN Transforming protein RhoA OS=Homo sapiens OX=9606 GN=RHOA PE=1 SV=1;sp|P08134|RHOC_HUMAN Rho-related GTP-binding protein RhoC OS=Homo sapiens OX=9606 GN=RHOC PE=1 SV=1;tr|C9JX21|C9JX21_HUMAN Transforming protein RhoA OS=Homo sapiens OX	13	1	1	1	7.8	21.768	193	6.1988	7.8	6299800	524990
P07919;A0A096LP55;Q567R0	P07919;A0A096LP55;Q567R0	Cytochrome b-c1 complex subunit 6, mitochondrial;Cytochrome b-c1 complex subunit 6	UQCRH;UQCRHL	sp|P07919|QCR6_HUMAN Cytochrome b-c1 complex subunit 6, mitochondrial OS=Homo sapiens OX=9606 GN=UQCRH PE=1 SV=2;sp|A0A096LP55|QCR6L_HUMAN Cytochrome b-c1 complex subunit 6-like, mitochondrial OS=Homo sapiens OX=9606 GN=UQCRHL PE=3 SV=1;tr|Q567R0|Q567R0_HU	3	1	1	1	8.8	10.739	91	6.191	8.8	16268000	2324000
O00303;B4DEW9;B4DMT5;H0YDT6;B3KSH1	O00303;B4DEW9;B4DMT5;H0YDT6;B3KSH1	Eukaryotic translation initiation factor 3 subunit F	EIF3F	sp|O00303|EIF3F_HUMAN Eukaryotic translation initiation factor 3 subunit F OS=Homo sapiens OX=9606 GN=EIF3F PE=1 SV=1;tr|B4DEW9|B4DEW9_HUMAN cDNA FLJ52478, highly similar to Eukaryotic translation initiation factor 3 subunit 5 OS=Homo sapiens OX=9606 PE=2	5	1	1	1	2.5	37.563	357	6.1812	2.5	13731000	858170
Q9Y6R1;A5JJ20	Q9Y6R1;A5JJ20	Electrogenic sodium bicarbonate cotransporter 1;Anion exchange protein	SLC4A4	sp|Q9Y6R1|S4A4_HUMAN Electrogenic sodium bicarbonate cotransporter 1 OS=Homo sapiens OX=9606 GN=SLC4A4 PE=1 SV=1;tr|A5JJ20|A5JJ20_HUMAN Anion exchange protein OS=Homo sapiens OX=9606 GN=SLC4A4 PE=2 SV=1	2	1	1	1	0.6	121.46	1079	6.1284	0.6	0	0
O15258;Q5T093;Q5T092;A0A0A0MR06;Q5T091;Q6IBJ7;Q5T094;Q9P0H9	O15258;Q5T093;Q5T092;A0A0A0MR06;Q5T091;Q6IBJ7;Q5T094;Q9P0H9	Protein RER1	RER1	sp|O15258|RER1_HUMAN Protein RER1 OS=Homo sapiens OX=9606 GN=RER1 PE=1 SV=1;tr|Q5T093|Q5T093_HUMAN Protein RER1 OS=Homo sapiens OX=9606 GN=RER1 PE=1 SV=1;tr|Q5T092|Q5T092_HUMAN Protein RER1 (Fragment) OS=Homo sapiens OX=9606 GN=RER1 PE=1 SV=1;tr|A0A0A0MR06	8	1	1	1	9.7	22.958	196	6.0831	9.7	11546000	1154600
Q9HCU5;Q05DB2;B5MC98;A8K813	Q9HCU5;Q05DB2;B5MC98;A8K813	Prolactin regulatory element-binding protein	PREB	sp|Q9HCU5|PREB_HUMAN Prolactin regulatory element-binding protein OS=Homo sapiens OX=9606 GN=PREB PE=1 SV=2;tr|Q05DB2|Q05DB2_HUMAN PREB protein OS=Homo sapiens OX=9606 GN=PREB PE=2 SV=1;tr|B5MC98|B5MC98_HUMAN Prolactin regulatory element-binding protein OS	4	1	1	1	2.4	45.468	417	6.0824	2.4	4538000	206270
Q8WVY7	Q8WVY7	Ubiquitin-like domain-containing CTD phosphatase 1	UBLCP1	sp|Q8WVY7|UBCP1_HUMAN Ubiquitin-like domain-containing CTD phosphatase 1 OS=Homo sapiens OX=9606 GN=UBLCP1 PE=1 SV=2	1	1	1	1	3.5	36.804	318	6.0799	3.5	7791300	410070
P68366	P68366	Tubulin alpha-4A chain	TUBA4A	sp|P68366|TBA4A_HUMAN Tubulin alpha-4A chain OS=Homo sapiens OX=9606 GN=TUBA4A PE=1 SV=1	1	10	1	1	25.7	49.924	448	6.0574	25.7	0	0
P48444;Q6P1Q5;B0YIW5;Q6MZV5;B0YIW6	P48444;Q6P1Q5;B0YIW5;Q6MZV5;B0YIW6	Coatomer subunit delta	ARCN1;DKFZp686M09245	sp|P48444|COPD_HUMAN Coatomer subunit delta OS=Homo sapiens OX=9606 GN=ARCN1 PE=1 SV=1;tr|Q6P1Q5|Q6P1Q5_HUMAN Coatomer subunit delta OS=Homo sapiens OX=9606 GN=ARCN1 PE=1 SV=1;tr|B0YIW5|B0YIW5_HUMAN Coatomer subunit delta OS=Homo sapiens OX=9606 GN=ARCN1 P	5	1	1	1	2.3	57.21	511	6.0571	2.3	3966400	127950
Q6ZSZ6	Q6ZSZ6	Teashirt homolog 1	TSHZ1	sp|Q6ZSZ6|TSH1_HUMAN Teashirt homolog 1 OS=Homo sapiens OX=9606 GN=TSHZ1 PE=1 SV=2	1	1	1	1	1.1	117.91	1077	6.0447	1.1	20878000	401500
B4DRD7	B4DRD7			tr|B4DRD7|B4DRD7_HUMAN cDNA FLJ54752, highly similar to Poly(rC)-binding protein 2 OS=Homo sapiens OX=9606 PE=2 SV=1	1	15	1	1	58.2	29.737	282	6.0345	58.2	135180000	7951700
O94979;H0Y9K1;H0Y8V7;H0YAB3;D6RHZ5;H7BXG7;A0A1S5UZ19;A0A024RDH6;A1LU61;D6REX3	O94979;H0Y9K1;H0Y8V7;H0YAB3;D6RHZ5;H7BXG7;A0A1S5UZ19;A0A024RDH6;A1LU61;D6REX3	Protein transport protein Sec31A	SEC31A;SEC31L1	sp|O94979|SC31A_HUMAN Protein transport protein Sec31A OS=Homo sapiens OX=9606 GN=SEC31A PE=1 SV=3;tr|H0Y9K1|H0Y9K1_HUMAN Protein transport protein Sec31A (Fragment) OS=Homo sapiens OX=9606 GN=SEC31A PE=1 SV=1;tr|H0Y8V7|H0Y8V7_HUMAN Protein transport prote	10	1	1	1	0.8	133.01	1220	6.0344	0.8	14372000	281810
P27816;E7EVA0;B4DSQ1;H0Y2V1;H7C4C5;A0A024R2V0;B5MEG9;F8W9U4;Q86Y04	P27816;E7EVA0;B4DSQ1;H0Y2V1;H7C4C5;A0A024R2V0;B5MEG9;F8W9U4;Q86Y04	Microtubule-associated protein 4;Microtubule-associated protein	MAP4	sp|P27816|MAP4_HUMAN Microtubule-associated protein 4 OS=Homo sapiens OX=9606 GN=MAP4 PE=1 SV=3;tr|E7EVA0|E7EVA0_HUMAN Microtubule-associated protein OS=Homo sapiens OX=9606 GN=MAP4 PE=1 SV=1;tr|B4DSQ1|B4DSQ1_HUMAN Microtubule-associated protein OS=Homo sa	9	1	1	1	0.9	121	1152	6.0198	0.9	529370000	7455900
Q96L58;Q499Z2	Q96L58;Q499Z2	Beta-1,3-galactosyltransferase 6	B3GALT6	sp|Q96L58|B3GT6_HUMAN Beta-1,3-galactosyltransferase 6 OS=Homo sapiens OX=9606 GN=B3GALT6 PE=1 SV=2;tr|Q499Z2|Q499Z2_HUMAN Hexosyltransferase (Fragment) OS=Homo sapiens OX=9606 GN=B3GALT6 PE=2 SV=1	2	1	1	1	4	37.137	329	6.0176	4	8706100	435310
P62244;I3L3P7;B2R4W8;A8K7H3;H3BVC7	P62244;I3L3P7;B2R4W8;A8K7H3;H3BVC7	40S ribosomal protein S15a	RPS15A;hCG_1994130	sp|P62244|RS15A_HUMAN 40S ribosomal protein S15a OS=Homo sapiens OX=9606 GN=RPS15A PE=1 SV=2;tr|I3L3P7|I3L3P7_HUMAN 40S ribosomal protein S15a OS=Homo sapiens OX=9606 GN=RPS15A PE=1 SV=1;tr|B2R4W8|B2R4W8_HUMAN 40S ribosomal protein S15a OS=Homo sapiens OX=	5	2	1	1	17.7	14.839	130	6.0171	17.7	9296800	929680
Q96K37;A0A024R7G7	Q96K37;A0A024R7G7	Solute carrier family 35 member E1	SLC35E1	sp|Q96K37|S35E1_HUMAN Solute carrier family 35 member E1 OS=Homo sapiens OX=9606 GN=SLC35E1 PE=1 SV=2;tr|A0A024R7G7|A0A024R7G7_HUMAN Solute carrier family 35, member E1, isoform CRA_c OS=Homo sapiens OX=9606 GN=SLC35E1 PE=4 SV=1	2	1	1	1	5.9	44.772	410	5.9854	5.9	5093200	339540
P34932;Q7KYN0;O14992;A0A087WTS8;B4E354;B4DT47;A0A087WYC1;B4DIZ3;B4DUS3;Q59GF8;V9HW33;B4DH02	P34932;Q7KYN0;O14992;A0A087WTS8;B4E354;B4DT47;A0A087WYC1;B4DIZ3;B4DUS3;Q59GF8;V9HW33;B4DH02	Heat shock 70 kDa protein 4	HSPA4;HS24/P52;HS24/p52;HEL-S-5a	sp|P34932|HSP74_HUMAN Heat shock 70 kDa protein 4 OS=Homo sapiens OX=9606 GN=HSPA4 PE=1 SV=4;tr|Q7KYN0|Q7KYN0_HUMAN HS24/P52 protein (Fragment) OS=Homo sapiens OX=9606 GN=HS24/P52 PE=3 SV=1;tr|O14992|O14992_HUMAN Heat shock 70 kDa protein 4 OS=Homo sapiens	12	1	1	1	1.5	94.33	840	5.9832	1.5	8081000	141770
Q96FC9;Q93000	Q96FC9;Q93000	Probable ATP-dependent RNA helicase DDX11	DDX11;CHLR1	sp|Q96FC9|DDX11_HUMAN ATP-dependent DNA helicase DDX11 OS=Homo sapiens OX=9606 GN=DDX11 PE=1 SV=1;tr|Q93000|Q93000_HUMAN CHL1 protein (Fragment) OS=Homo sapiens OX=9606 GN=CHLR1 PE=2 SV=1	2	5	1	0	7.4	108.31	970	5.9821	7.4	0	0
Q15004;G9G6D7;A0A0U1RQC1;H0YKX3;H0YMA4;A0A0U1RQM0	Q15004;G9G6D7;A0A0U1RQC1;H0YKX3;H0YMA4;A0A0U1RQM0	PCNA-associated factor	KIAA0101	sp|Q15004|PAF15_HUMAN PCNA-associated factor OS=Homo sapiens OX=9606 GN=PCLAF PE=1 SV=1;tr|G9G6D7|G9G6D7_HUMAN PCNA-associated factor (Fragment) OS=Homo sapiens OX=9606 GN=KIAA0101 PE=4 SV=1;tr|A0A0U1RQC1|A0A0U1RQC1_HUMAN PCNA-associated factor OS=Homo sap	6	1	1	1	11.7	11.986	111	5.9773	11.7	243310000	40552000
Q8IVH4;Q495G6;A0A3B3ITP4;Q495G5	Q8IVH4;Q495G6;A0A3B3ITP4;Q495G5	Methylmalonic aciduria type A protein, mitochondrial	MMAA	sp|Q8IVH4|MMAA_HUMAN Methylmalonic aciduria type A protein, mitochondrial OS=Homo sapiens OX=9606 GN=MMAA PE=1 SV=1;tr|Q495G6|Q495G6_HUMAN MMAA protein OS=Homo sapiens OX=9606 GN=MMAA PE=2 SV=1;tr|A0A3B3ITP4|A0A3B3ITP4_HUMAN Methylmalonic aciduria type A p	4	1	1	1	3.1	46.538	418	5.9682	3.1	38739000	1614100
B4DDB6;B4E3E6	B4DDB6;B4E3E6		HNRPA3	tr|B4DDB6|B4DDB6_HUMAN Heterogeneous nuclear ribonucleoprotein A3, isoform CRA_a OS=Homo sapiens OX=9606 GN=HNRPA3 PE=2 SV=1;tr|B4E3E6|B4E3E6_HUMAN cDNA FLJ58832, highly similar to Heterogeneous nuclear ribonucleoprotein A3 OS=Homo sapiens OX=9606 PE=2 SV=	2	23	1	1	43	37.029	356	5.9658	43	75160000	3955800
Q16563;A0A0U1RQT9;C9JYN0;A8K865;A4D0R1	Q16563;A0A0U1RQT9;C9JYN0;A8K865;A4D0R1	Synaptophysin-like protein 1	SYPL1;SYPL	sp|Q16563|SYPL1_HUMAN Synaptophysin-like protein 1 OS=Homo sapiens OX=9606 GN=SYPL1 PE=1 SV=1;tr|A0A0U1RQT9|A0A0U1RQT9_HUMAN Synaptophysin-like protein 1 (Fragment) OS=Homo sapiens OX=9606 GN=SYPL1 PE=1 SV=1;tr|C9JYN0|C9JYN0_HUMAN Synaptophysin-like protei	5	1	1	1	4.2	28.565	259	5.9603	4.2	8237600	748870
O75027;A0A2R8Y473;A0A590UJS8;B4DGL8;A0A087WW65;B3KM98;A0A0S2Z2Z3;A0A5F9ZA98	O75027;A0A2R8Y473;A0A590UJS8;B4DGL8;A0A087WW65;B3KM98;A0A0S2Z2Z3;A0A5F9ZA98	ATP-binding cassette sub-family B member 7, mitochondrial	ABCB7	sp|O75027|ABCB7_HUMAN ATP-binding cassette sub-family B member 7, mitochondrial OS=Homo sapiens OX=9606 GN=ABCB7 PE=1 SV=2;tr|A0A2R8Y473|A0A2R8Y473_HUMAN ATP-binding cassette sub-family B member 7, mitochondrial OS=Homo sapiens OX=9606 GN=ABCB7 PE=1 SV=1;t	8	1	1	1	1.7	82.64	752	5.9531	1.7	5812900	141780
Q9Y3B3;Q3B7W7;B4E2C1;A0A0A6YYA0	Q9Y3B3;Q3B7W7;B4E2C1;A0A0A6YYA0	Transmembrane emp24 domain-containing protein 7	TMED7;TMED7-TICAM2	sp|Q9Y3B3|TMED7_HUMAN Transmembrane emp24 domain-containing protein 7 OS=Homo sapiens OX=9606 GN=TMED7 PE=1 SV=2;tr|Q3B7W7|Q3B7W7_HUMAN TMED7 protein (Fragment) OS=Homo sapiens OX=9606 GN=TMED7 PE=2 SV=1;tr|B4E2C1|B4E2C1_HUMAN cDNA FLJ57776, highly similar	4	1	1	1	5.8	25.171	224	5.9508	5.8	4877400	348390
P05026;Q58I20;B7Z9S8;A6NGH2;Q6LEU2;A3KLL5	P05026;Q58I20;B7Z9S8;A6NGH2;Q6LEU2;A3KLL5	Sodium/potassium-transporting ATPase subunit beta-1	ATP1B1	sp|P05026|AT1B1_HUMAN Sodium/potassium-transporting ATPase subunit beta-1 OS=Homo sapiens OX=9606 GN=ATP1B1 PE=1 SV=1;tr|Q58I20|Q58I20_HUMAN Sodium/potassium-dependent ATPase subunit beta-1 (Fragment) OS=Homo sapiens OX=9606 GN=ATP1B1 PE=2 SV=1;tr|B7Z9S8|B	6	1	1	1	4.3	35.061	303	5.9386	4.3	0	0
O14958;B4DEF0	O14958;B4DEF0	Calsequestrin-2;Calsequestrin	CASQ2	sp|O14958|CASQ2_HUMAN Calsequestrin-2 OS=Homo sapiens OX=9606 GN=CASQ2 PE=1 SV=2;tr|B4DEF0|B4DEF0_HUMAN Calsequestrin OS=Homo sapiens OX=9606 PE=2 SV=1	2	1	1	1	2.8	46.435	399	5.9358	2.8	0	0
Q8NBJ4;B3KNK9	Q8NBJ4;B3KNK9	Golgi membrane protein 1	GOLM1;GOLPH2	sp|Q8NBJ4|GOLM1_HUMAN Golgi membrane protein 1 OS=Homo sapiens OX=9606 GN=GOLM1 PE=1 SV=1;tr|B3KNK9|B3KNK9_HUMAN Epididymis luminal protein 46 OS=Homo sapiens OX=9606 GN=HEL46 PE=2 SV=1	2	1	1	1	4.2	45.333	401	5.9284	4.2	95812000	3303900
Q14694;Q6P2I0;A0A7G6J4N4	Q14694;Q6P2I0;A0A7G6J4N4	Ubiquitin carboxyl-terminal hydrolase 10	USP10	sp|Q14694|UBP10_HUMAN Ubiquitin carboxyl-terminal hydrolase 10 OS=Homo sapiens OX=9606 GN=USP10 PE=1 SV=2;tr|Q6P2I0|Q6P2I0_HUMAN Ubiquitinyl hydrolase 1 (Fragment) OS=Homo sapiens OX=9606 GN=USP10 PE=2 SV=1;tr|A0A7G6J4N4|A0A7G6J4N4_HUMAN Ubiquitin carboxyl	3	1	1	1	1.8	87.133	798	5.9277	1.8	7060200	172200
Q969V6;E7ER32;A4FUJ8;A0A087X287;A0A087WU73;A0A494BZX7;W0Z7M9;B0QY83;A0A499FIJ6	Q969V6;E7ER32;A4FUJ8;A0A087X287;A0A087WU73;A0A494BZX7;W0Z7M9;B0QY83;A0A499FIJ6	MKL/myocardin-like protein 1	MKL1;mkl1	sp|Q969V6|MRTFA_HUMAN Myocardin-related transcription factor A OS=Homo sapiens OX=9606 GN=MRTFA PE=1 SV=1;tr|E7ER32|E7ER32_HUMAN Myocardin-related transcription factor A OS=Homo sapiens OX=9606 GN=MRTFA PE=1 SV=2;tr|A4FUJ8|A4FUJ8_HUMAN MKL1 protein OS=Homo	9	1	1	1	0.9	98.918	931	5.9276	0.9	18771000	552080
O00767;Q59GX7	O00767;Q59GX7	Acyl-CoA desaturase	SCD	sp|O00767|SCD_HUMAN Stearoyl-CoA desaturase OS=Homo sapiens OX=9606 GN=SCD PE=1 SV=2;tr|Q59GX7|Q59GX7_HUMAN Stearoyl-CoA desaturase variant (Fragment) OS=Homo sapiens OX=9606 PE=2 SV=1	2	1	1	1	3.6	41.522	359	5.9242	3.6	8294600	487920
Q9NQR4;H7C579;V9HW91	Q9NQR4;H7C579;V9HW91	Omega-amidase NIT2	NIT2;HEL-S-8a	sp|Q9NQR4|NIT2_HUMAN Omega-amidase NIT2 OS=Homo sapiens OX=9606 GN=NIT2 PE=1 SV=1;tr|H7C579|H7C579_HUMAN Omega-amidase NIT2 (Fragment) OS=Homo sapiens OX=9606 GN=NIT2 PE=1 SV=8;tr|V9HW91|V9HW91_HUMAN Epididymis secretory sperm binding protein Li 8a OS=Homo	3	1	1	1	6.2	30.608	276	5.9062	6.2	5478000	260860
O00571;O15523;A0A2R8Y645;Q59GX6;B5BTY4;A0A2R8Y4A4;A0A2U3TZJ9;A0A2R8YFS5;A0A2R8YFR4;B4E132;A0A024R9A4;Q5S4N1;A0A2R8YF78;A0A0D9SFB3;F6S8Q4;A0A2R8Y5G6;A0A2R8YDH3;A0A2R8Y7T2;A0A2R8YDT5;A0A0D9SF53;A0A2R8YCW1;A0A0D9SG12	O00571;O15523;A0A2R8Y645;Q59GX6;B5BTY4;A0A2R8Y4A4;A0A2U3TZJ9;A0A2R8YFS5;A0A2R8YFR4;B4E132;A0A024R9A4;Q5S4N1;A0A2R8YF78;A0A0D9SFB3;F6S8Q4;A0A2R8Y5G6;A0A2R8YDH3;A0A2R8Y7T2;A0A2R8YDT5;A0A0D9SF53;A0A2R8YCW1;A0A0D9SG12	ATP-dependent RNA helicase DDX3X;ATP-dependent RNA helicase DDX3Y	DDX3X;DDX3Y	sp|O00571|DDX3X_HUMAN ATP-dependent RNA helicase DDX3X OS=Homo sapiens OX=9606 GN=DDX3X PE=1 SV=3;sp|O15523|DDX3Y_HUMAN ATP-dependent RNA helicase DDX3Y OS=Homo sapiens OX=9606 GN=DDX3Y PE=1 SV=2;tr|A0A2R8Y645|A0A2R8Y645_HUMAN RNA helicase OS=Homo sapiens	22	1	1	1	1.7	73.243	662	5.8995	1.7	10973000	267640
P56134;C9JJT5;C9JU26;G3V325;B4DJ38	P56134;C9JJT5;C9JU26;G3V325;B4DJ38	ATP synthase subunit f, mitochondrial	ATP5J2;ATP5J2-PTCD1	sp|P56134|ATPK_HUMAN ATP synthase subunit f, mitochondrial OS=Homo sapiens OX=9606 GN=ATP5MF PE=1 SV=3;tr|C9JJT5|C9JJT5_HUMAN ATP synthase membrane subunit f OS=Homo sapiens OX=9606 GN=ATP5MF-PTCD1 PE=3 SV=2;tr|C9JU26|C9JU26_HUMAN ATP synthase membrane sub	5	1	1	1	11.7	10.918	94	5.8988	11.7	2092200	523050
Q9UGI8;Q9Y423;B7Z6L5;H7BYK1;Q53GU1;B2RDR4;A4D0U5	Q9UGI8;Q9Y423;B7Z6L5;H7BYK1;Q53GU1;B2RDR4;A4D0U5	Testin	TES;DKFZp586B2022	sp|Q9UGI8|TES_HUMAN Testin OS=Homo sapiens OX=9606 GN=TES PE=1 SV=1;tr|Q9Y423|Q9Y423_HUMAN Uncharacterized protein DKFZp586B2022 (Fragment) OS=Homo sapiens OX=9606 GN=DKFZp586B2022 PE=2 SV=1;tr|B7Z6L5|B7Z6L5_HUMAN cDNA FLJ50681, highly similar to Testin OS	7	1	1	1	2.1	47.996	421	5.8841	2.1	5475200	195540
P26583;Q5U071	P26583;Q5U071	High mobility group protein B2	HMGB2	sp|P26583|HMGB2_HUMAN High mobility group protein B2 OS=Homo sapiens OX=9606 GN=HMGB2 PE=1 SV=2;tr|Q5U071|Q5U071_HUMAN High-mobility group box 2 OS=Homo sapiens OX=9606 PE=2 SV=1	2	1	1	1	3.8	24.033	209	5.8715	3.8	6683600	607600
P11142;A0A1U9X7X9;E9PPY6;B2RCQ9;A0A1U9X7W7;A8K5I0;A0A1U9X7X4;Q53FA3;A0A1U9X7W4;A0A0G2JIW1;E9PKE3;Q53FC7;B3KSM6;B2R6X5;A0A384NKX5;V9HW22;Q53GZ6;B4DI54;A0A384MDT7;A0A024R6B5;B4DWK5;B3KUS2;E9PI65;P0DMV8;E9PQK7;P54652;P34931;P17066;P48741;E9PN25;Q59EJ3;E9PK54;E9PLF4;B4DTX2;B4DNV4;B4E1T6;B3KTV0;E9PNE6;B4DNX1;Q53HF2;E9PQQ4;B4DXY3;B4DFN9;B4DI39;P0DMV9	P11142;A0A1U9X7X9;E9PPY6;B2RCQ9;A0A1U9X7W7;A8K5I0;A0A1U9X7X4;Q53FA3;A0A1U9X7W4;A0A0G2JIW1;E9PKE3;Q53FC7;B3KSM6;B2R6X5;A0A384NKX5;V9HW22;Q53GZ6;B4DI54;A0A384MDT7;A0A024R6B5;B4DWK5;B3KUS2;E9PI65;P0DMV8;E9PQK7;P54652;P34931;P17066;P48741;E9PN25;Q59EJ3;E9PK54;E9PLF4;B4DTX2;B4DNV4;B4E1T6;B3KTV0;E9PNE6;B4DNX1;Q53HF2;E9PQQ4;B4DXY3;B4DFN9;B4DI39;P0DMV9	Heat shock cognate 71 kDa protein;Heat shock 70 kDa protein 1A;Heat shock-related 70 kDa protein 2;Heat shock 70 kDa protein 1-like;Heat shock 70 kDa protein 6;Putative heat shock 70 kDa protein 7;Heat shock 70 kDa protein 1B	HSPA8;HEL-S-103;HEL-S-72p;HSPA2;HSPA1A;HSPA1L;HSPA6;HSPA7;HSPA1B	sp|P11142|HSP7C_HUMAN Heat shock cognate 71 kDa protein OS=Homo sapiens OX=9606 GN=HSPA8 PE=1 SV=1;tr|A0A1U9X7X9|A0A1U9X7X9_HUMAN HSPA1L OS=Homo sapiens OX=9606 PE=3 SV=1;tr|E9PPY6|E9PPY6_HUMAN Heat shock cognate 71 kDa protein (Fragment) OS=Homo sapiens O	45	1	1	1	2	70.897	646	5.8706	2	12570000	339720
O15260;Q5T8U5;Q5T8U7;B7Z605;B7Z8F3;B7Z7A8	O15260;Q5T8U5;Q5T8U7;B7Z605;B7Z8F3;B7Z7A8	Surfeit locus protein 4	SURF4	sp|O15260|SURF4_HUMAN Surfeit locus protein 4 OS=Homo sapiens OX=9606 GN=SURF4 PE=1 SV=3;tr|Q5T8U5|Q5T8U5_HUMAN Surfeit locus protein 4 OS=Homo sapiens OX=9606 GN=SURF4 PE=1 SV=1;tr|Q5T8U7|Q5T8U7_HUMAN Surfeit locus protein 4 OS=Homo sapiens OX=9606 GN=SUR	6	1	1	1	3	30.394	269	5.8606	3	14829000	1348100
P22087;A6NHQ2;M0R0P1;M0R299;M0QXL5;Q96BS4;M0R2Q4;B4DLD4	P22087;A6NHQ2;M0R0P1;M0R299;M0QXL5;Q96BS4;M0R2Q4;B4DLD4	rRNA 2-O-methyltransferase fibrillarin;rRNA/tRNA 2-O-methyltransferase fibrillarin-like protein 1	FBL;FBLL1	sp|P22087|FBRL_HUMAN rRNA 2-O-methyltransferase fibrillarin OS=Homo sapiens OX=9606 GN=FBL PE=1 SV=2;sp|A6NHQ2|FBLL1_HUMAN rRNA/tRNA 2-O-methyltransferase fibrillarin-like protein 1 OS=Homo sapiens OX=9606 GN=FBLL1 PE=3 SV=2;tr|M0R0P1|M0R0P1_HUMAN rRNA 2	8	1	1	1	3.4	33.784	321	5.856	3.4	3538900	153870
Q9HB66	Q9HB66		MKKS	tr|Q9HB66|Q9HB66_HUMAN Alternative protein MKKS OS=Homo sapiens OX=9606 GN=MKKS PE=1 SV=1	1	1	1	1	27	7.2634	63	5.85	27	15537000	3884300
P08621;M0QYR1;A8KAQ5;A0A024QZD5	P08621;M0QYR1;A8KAQ5;A0A024QZD5	U1 small nuclear ribonucleoprotein 70 kDa	SNRNP70;SNRP70	sp|P08621|RU17_HUMAN U1 small nuclear ribonucleoprotein 70 kDa OS=Homo sapiens OX=9606 GN=SNRNP70 PE=1 SV=2;tr|M0QYR1|M0QYR1_HUMAN U1 small nuclear ribonucleoprotein 70 kDa (Fragment) OS=Homo sapiens OX=9606 GN=SNRNP70 PE=1 SV=1;tr|A8KAQ5|A8KAQ5_HUMAN U1 s	4	1	1	1	2.1	51.556	437	5.8478	2.1	8912400	469070
P09012;M0R0G9;M0QXK2;M0R221;M0R2B8;M0R268;B2R802	P09012;M0R0G9;M0QXK2;M0R221;M0R2B8;M0R268;B2R802	U1 small nuclear ribonucleoprotein A	SNRPA	sp|P09012|SNRPA_HUMAN U1 small nuclear ribonucleoprotein A OS=Homo sapiens OX=9606 GN=SNRPA PE=1 SV=3;tr|M0R0G9|M0R0G9_HUMAN U1 small nuclear ribonucleoprotein A OS=Homo sapiens OX=9606 GN=SNRPA PE=1 SV=1;tr|M0QXK2|M0QXK2_HUMAN U1 small nuclear ribonucleop	7	1	1	1	6.7	31.279	282	5.8449	6.7	8114800	624210
A0A087WVW5	A0A087WVW5		RAD54L	tr|A0A087WVW5|A0A087WVW5_HUMAN DNA repair and recombination protein RAD54-like (Fragment) OS=Homo sapiens OX=9606 GN=RAD54L PE=1 SV=1	1	1	1	1	8.8	7.4443	68	5.8389	8.8	192040000	48010000
P16104;A0A024RAS2;A0A0U1RR32;A0A3B3IS11;A0A024R017;Q08AJ9;B2R5B6;H0YFX9;A4FTV9;B2R5B3;A0A0U1RRH7;B4E0B3;C9J0D1;A3KPC7;C9J386;Q6FI13;P20671;Q96QV6;Q96KK5;Q71UI9;P0C0S5;Q7L7L0;P04908;Q93077;Q9BTM1;Q99878;Q16777;P0C0S8;A0A494C189	P16104;A0A024RAS2;A0A0U1RR32;A0A3B3IS11;A0A024R017;Q08AJ9;B2R5B6;H0YFX9;A4FTV9;B2R5B3;A0A0U1RRH7;B4E0B3;C9J0D1;A3KPC7;C9J386;Q6FI13;P20671;Q96QV6;Q96KK5;Q71UI9;P0C0S5;Q7L7L0;P04908;Q93077;Q9BTM1;Q99878;Q16777;P0C0S8;A0A494C189	Histone H2AX;Histone H2A;Histone H2A type 2-A;Histone H2A type 1-D;Histone H2A type 1-A;Histone H2A type 1-H;Histone H2A.V;Histone H2A.Z;Histone H2A type 3;Histone H2A type 1-B/E;Histone H2A type 1-C;Histone H2A.J;Histone H2A type 1-J;Histone H2A type 2-C;Histone H2A type 1	H2AFX;H2AFJ;HIST1H2AC;HIST1H2AB;HIST1H2AK;H2AFV;HIST1H2AH;HIST2H2AA3;HIST1H2AD;HIST1H2AA;H2AFZ;HIST3H2A;HIST1H2AJ;HIST2H2AC;HIST1H2AG	sp|P16104|H2AX_HUMAN Histone H2AX OS=Homo sapiens OX=9606 GN=H2AX PE=1 SV=2;tr|A0A024RAS2|A0A024RAS2_HUMAN Histone H2A OS=Homo sapiens OX=9606 GN=H2AFJ PE=3 SV=1;tr|A0A0U1RR32|A0A0U1RR32_HUMAN Histone H2A OS=Homo sapiens OX=9606 GN=hCG_2039566 PE=3 SV=1;tr	29	1	1	1	4.9	15.144	143	5.8386	4.9	10515000	1168300
Q12874;B4DW90;Q53HM6;B3KY12;A8K7V1;A8K566	Q12874;B4DW90;Q53HM6;B3KY12;A8K7V1;A8K566	Splicing factor 3A subunit 3	SF3A3	sp|Q12874|SF3A3_HUMAN Splicing factor 3A subunit 3 OS=Homo sapiens OX=9606 GN=SF3A3 PE=1 SV=1;tr|B4DW90|B4DW90_HUMAN cDNA FLJ58737, highly similar to Splicing factor 3A subunit 3 OS=Homo sapiens OX=9606 PE=2 SV=1;tr|Q53HM6|Q53HM6_HUMAN Splicing factor 3a,	6	1	1	1	1.2	58.848	501	5.8382	1.2	0	0
Q8N1F7;H3BVG0;A8K897	Q8N1F7;H3BVG0;A8K897	Nuclear pore complex protein Nup93	NUP93	sp|Q8N1F7|NUP93_HUMAN Nuclear pore complex protein Nup93 OS=Homo sapiens OX=9606 GN=NUP93 PE=1 SV=2;tr|H3BVG0|H3BVG0_HUMAN Nuclear pore complex protein Nup93 OS=Homo sapiens OX=9606 GN=NUP93 PE=1 SV=1;tr|A8K897|A8K897_HUMAN Nuclear pore complex protein Nup	3	1	1	1	1	93.487	819	5.8381	1	24033000	429160
Q9NX63;C9JRZ6;A4D1N4	Q9NX63;C9JRZ6;A4D1N4	MICOS complex subunit MIC19	CHCHD3	sp|Q9NX63|MIC19_HUMAN MICOS complex subunit MIC19 OS=Homo sapiens OX=9606 GN=CHCHD3 PE=1 SV=1;tr|C9JRZ6|C9JRZ6_HUMAN MICOS complex subunit MIC19 OS=Homo sapiens OX=9606 GN=CHCHD3 PE=1 SV=2;tr|A4D1N4|A4D1N4_HUMAN Coiled-coil-helix-coiled-coil-helix domain c	3	1	1	1	3.5	26.152	227	5.8352	3.5	12686000	704760
Q9NXR7;C9J2G0;A0A075B7D2;F8W733	Q9NXR7;C9J2G0;A0A075B7D2;F8W733	BRCA1-A complex subunit BRE	BRE	sp|Q9NXR7|BABA2_HUMAN BRISC and BRCA1-A complex member 2 OS=Homo sapiens OX=9606 GN=BABAM2 PE=1 SV=2;tr|C9J2G0|C9J2G0_HUMAN BRCA1-A complex subunit BRE (Fragment) OS=Homo sapiens OX=9606 GN=BABAM2 PE=1 SV=1;tr|A0A075B7D2|A0A075B7D2_HUMAN BRCA1-A complex su	4	1	1	1	3.4	43.551	383	5.8329	3.4	0	0
Q9BQS8	Q9BQS8	FYVE and coiled-coil domain-containing protein 1	FYCO1	sp|Q9BQS8|FYCO1_HUMAN FYVE and coiled-coil domain-containing protein 1 OS=Homo sapiens OX=9606 GN=FYCO1 PE=1 SV=3	1	1	1	1	0.5	166.98	1478	5.8329	0.5	47304000	482690
Q15942;Q96AF9;B4DQR8;Q28617;H0Y2Y8;Q9BUS0	Q15942;Q96AF9;B4DQR8;Q28617;H0Y2Y8;Q9BUS0	Zyxin	ZYX	sp|Q15942|ZYX_HUMAN Zyxin OS=Homo sapiens OX=9606 GN=ZYX PE=1 SV=1;tr|Q96AF9|Q96AF9_HUMAN ZYX protein (Fragment) OS=Homo sapiens OX=9606 GN=ZYX PE=2 SV=2;tr|B4DQR8|B4DQR8_HUMAN cDNA FLJ53160, highly similar to Zyxin OS=Homo sapiens OX=9606 PE=2 SV=1;tr|Q28	6	1	1	1	4	61.277	572	5.8311	4	8700200	322230
Q9BQG0;I3L1L3	Q9BQG0;I3L1L3	Myb-binding protein 1A	MYBBP1A	sp|Q9BQG0|MBB1A_HUMAN Myb-binding protein 1A OS=Homo sapiens OX=9606 GN=MYBBP1A PE=1 SV=2;tr|I3L1L3|I3L1L3_HUMAN Myb-binding protein 1A (Fragment) OS=Homo sapiens OX=9606 GN=MYBBP1A PE=1 SV=1	2	1	1	1	0.8	148.85	1328	5.816	0.8	7140800	92737
P06493;E5RIU6;A0A087WZZ9;I6L9I5;A0A024QZJ8;A0A024QZP7;Q5H9N4	P06493;E5RIU6;A0A087WZZ9;I6L9I5;A0A024QZJ8;A0A024QZP7;Q5H9N4	Cyclin-dependent kinase 1	CDK1;CDC2;DKFZp686L20222	sp|P06493|CDK1_HUMAN Cyclin-dependent kinase 1 OS=Homo sapiens OX=9606 GN=CDK1 PE=1 SV=3;tr|E5RIU6|E5RIU6_HUMAN Cyclin-dependent kinase 1 (Fragment) OS=Homo sapiens OX=9606 GN=CDK1 PE=1 SV=2;tr|A0A087WZZ9|A0A087WZZ9_HUMAN Cyclin-dependent kinase 1 OS=Homo	7	1	1	1	3.4	34.095	297	5.8158	3.4	0	0
Q6PRD1;A0A087WW83;A0A087X0K8	Q6PRD1;A0A087WW83;A0A087X0K8	Probable G-protein coupled receptor 179	GPR179	sp|Q6PRD1|GP179_HUMAN Probable G-protein coupled receptor 179 OS=Homo sapiens OX=9606 GN=GPR179 PE=2 SV=2;tr|A0A087WW83|A0A087WW83_HUMAN Probable G-protein-coupled receptor 179 OS=Homo sapiens OX=9606 GN=GPR179 PE=1 SV=1;tr|A0A087X0K8|A0A087X0K8_HUMAN Prob	3	1	1	1	0.8	257.36	2367	5.8152	0.8	0	0
